# Supplementary material for: Roles of miR-592-3p and Its Target Gene, TMEFF1, in the Nucleus Accumbens During Incubation of Morphine Craving
Source: Int J Neuropsychopharmacol. 2022 Jan 10;25(5):412–24. doi: 10.1093/ijnp/pyac004 (PMC9154238; doi:10.1093/ijnp/pyac004)
Supplement: pyac004_suppl_Supplementary_Table_S1 [file pyac004_suppl_supplementary_table_s1.xlsx]

## Sheet: Sheet1
Table S1 RNA sequencing data analysis
Table S1-1.Summary of RNA sample results
No.	Sample	Sample number	Library type	Nucleic acid number	Concentration (ng/ul)	Volume(ul)	Total(ug)	OD260/280	OD260/230	RIN	Conclusion
1	T1-1	FKRO190055526-1A	small RNA	FZTR190055526-1A	250	32	8	1.98	2.05	8.4	A
2	T1-2	FKRO190055527-1A	small RNA	FZTR190055527-1A	172	32	5.504	2.08	1.46	7.9	A
3	T1-3	FKRO190055528-1A	small RNA	FZTR190055528-1A	162	32	5.184	2.08	1.69	8	A
4	T3-1	FKRO190055529-1A	small RNA	FZTR190055529-1A	64	32	2.048	2.29	2	7.6	A
5	T3-2	FKRO190055530-1A	small RNA	FZTR190055530-1A	75	32	2.4	2.33	1.4	8	A
6	T3-3	FKRO190055531-1A	small RNA	FZTR190055531-1A	146	32	4.672	1.92	0.96	7.9	A
Table S1-2.Sequencing error rate distribution check
Phred score	Incorrect base recognition	Correct base recognition rate	Q-sorce
10	1/10	0.9	Q10
20	1/100	0.99	Q20
30	1/1000	0.999	Q30
40	1/10000	0.9999	Q40
Table S1-3. List of data output quality
Sample	Reads	Bases	Error rate	Q20	Q30	GC content
T1_1	17427134	0.871G	0.0001	0.9913	0.9694	0.4954
T1_2	15350538	0.768G	0.0001	0.9909	0.9685	0.499
T1_3	17744156	0.887G	0.0001	0.9918	0.9705	0.4993
T3_1	15956737	0.798G	0.0001	0.9896	0.9674	0.513
T3_2	19121253	0.956G	0.0001	0.9902	0.9656	0.5055
T3_3	19677294	0.984G	0.0001	0.991	0.9689	0.5004
Table S1-4. List of data filtering
Sample	total reads	N% > 10%	low quality	5 adapter contamine	3 adapter null or insert null	with ployA/T/G/C	clean reads
T1_1	17427134 (100.00%)	0 (0.00%)	50408 (0.29%)	954 (0.01%)	400991 (2.30%)	13041 (0.07%)	16961740 (97.33%)
T1_2	15350538 (100.00%)	0 (0.00%)	37617 (0.25%)	1261 (0.01%)	374585 (2.44%)	13670 (0.09%)	14923405 (97.22%)
T1_3	17744156 (100.00%)	0 (0.00%)	39091 (0.22%)	1405 (0.01%)	505774 (2.85%)	14187 (0.08%)	17183699 (96.84%)
T3_1	15956737 (100.00%)	0 (0.00%)	47530 (0.30%)	2232 (0.01%)	985652 (6.18%)	23909 (0.15%)	14897414 (93.36%)
T3_2	19121253 (100.00%)	0 (0.00%)	59895 (0.31%)	3923 (0.02%)	882375 (4.61%)	54923 (0.29%)	18120137 (94.76%)
T3_3	19677294 (100.00%)	0 (0.00%)	54886 (0.28%)	1942 (0.01%)	464321 (2.36%)	22260 (0.11%)	19133885 (97.24%)
Table S1-5. List of sRNA types and quantities
Sample	Total reads	Total bases (bp)	Uniq reads	Uniq bases (bp)
T1_1	16208970	358760512	689795	16181780
T1_2	14089445	314512203	813115	19526561
T1_3	15836695	350792967	929117	21868917
T3_1	10511308	224734134	872355	19363319
T3_2	15623663	396082447	1932604	52900323
T3_3	18392248	420251172	1195436	30045895
Table S1-6.Comparison information with reference genome
Sample	Total sRNA	Mapped sRNA	"+" Mapped sRNA	"-" Mapped sRNA
T3_1	10511308 (100.00%)	8647438 (82.27%)	5482046 (52.15%)	3165392 (30.11%)
T1_2	14089445 (100.00%)	12386347 (87.91%)	8761789 (62.19%)	3624558 (25.73%)
T1_1	16208970 (100.00%)	14709124 (90.75%)	10587385 (65.32%)	4121739 (25.43%)
T1_3	15836695 (100.00%)	13864594 (87.55%)	9653694 (60.96%)	4210900 (26.59%)
T3_2	15623663 (100.00%)	12890450 (82.51%)	8495907 (54.38%)	4394543 (28.13%)
T3_3	18392248 (100.00%)	15604823 (84.84%)	10936551 (59.46%)	4668272 (25.38%)
Table S1-7. Known miRNA comparison of each sample
Types	Total	T1_1	T1_2	T1_3	T3_1	T3_2	T3_3
Mapped mature	1231	995	941	932	767	835	942
Mapped hairpin	916	773	739	736	652	692	753
Mapped uniq sRNA	35350	7054	6350	6195	4236	5147	6368
Mapped total sRNA	35502658	8816844	6651950	6951884	2454968	3157264	7469748
Table S1-8.miRNA expression difference analysis (part)
sRNA	T3_readcount	T1_readcount	log2FoldChange	pval	padj
mmu-miR-592-3p	184.641	822.038	-2.1433	1.6146e-08	9.0642e-06
mmu-miR-126-5p	432.61	1398.11	-1.6882	2.8821e-08	9.0642e-06
mmu-miR-181c-5p	536.448	110.255	2.2817	6.8034e-07	0.00014264
mmu-miR-186-5p	675.466	197.125	1.7738	9.9425e-06	0.0011767
mmu-miR-137-3p	1916.99	5562.3	-1.5364	1.1764e-05	0.0011767
Table S1-9.Gene ontology enrichment list of candidate target genes in the sample (part)
GO_accession	Description	Term_type	Over_represented_pValue	Corrected_pValue	DEG_item	DEG_list	Bg_item	Bg_list
GO:0044424	intracellular part	cellular_component	3.5471e-64	7.5021e-60	5488	7727	13657	22042
GO:0005622	intracellular	cellular_component	1.4549e-59	1.5386e-55	5655	7727	14197	22042
GO:0005737	cytoplasm	cellular_component	1.2677e-54	8.9376e-51	4414	7727	10671	22042
GO:0043229	intracellular organelle	cellular_component	1.1602e-41	6.1347e-38	4781	7727	11960	22042
GO:0043226	organelle	cellular_component	8.9102e-41	3.769e-37	4842	7727	12145	22042
Table S1-10.KEGG analysis of candidate target gene (part)
Term	ID	Sample number	Background number	P-Value	Corrected P-Value	DEG_list	Bg_item	Bg_list
Metabolic pathways	mmu01100	521	1298	5.61124e-39	1.64409e-36	7727	13657	22042
Pathways in cancer	mmu05200	177	398	2.87676e-17	4.21446e-15	7727	14197	22042
MAPK signaling pathway	mmu04010	123	254	1.9131e-14	1.86846e-12	7727	10671	22042
Rap1 signaling pathway	mmu04015	107	215	2.45975e-13	1.80177e-11	7727	11960	22042
Ras signaling pathway	mmu04014	111	231	5.11379e-13	2.99668e-11	7727	12145	22042
