# Supplementary material for: Roles of miR-592-3p and Its Target Gene, TMEFF1, in the Nucleus Accumbens During Incubation of Morphine Craving
Source: Int J Neuropsychopharmacol. 2022 Jan 10;25(5):412–24. doi: 10.1093/ijnp/pyac004 (PMC9154238; doi:10.1093/ijnp/pyac004)
Supplement: pyac004_suppl_Supplementary_Table_S2 [file pyac004_suppl_supplementary_table_s2.xlsx]

## Sheet: T3vsT1.DE
sRNA	T3_readcount	T1_readcount	log2FoldChange	pval	padj
mmu-miR-137-3p	184.641	822.038	-2.1433	1.6146e-08	9.0642e-06
mmu-miR-369-3p	432.61	1398.11	-1.6882	2.8821e-08	9.0642e-06
mmu-miR-135a-2-3p	536.448	110.255	2.2817	6.8034e-07	0.00014264
mmu-miR-1224-5p	675.466	197.125	1.7738	9.9425e-06	0.0011767
mmu-miR-341-3p	1916.99	5562.3	-1.5364	1.1764e-05	0.0011767
mmu-miR-344c-3p	168.059	425.18	-1.3289	1.3096e-05	0.0011767
mmu-miR-3535	1498.16	402.945	1.8937	9.0273e-06	0.0011767
mmu-miR-1981-5p	31449.8	10862.6	1.5337	1.9282e-05	0.001516
mmu-miR-128-2-5p	210.924	57.8091	1.8633	8.1086e-05	0.0049709
mmu-miR-380-3p	289.714	1019.08	-1.8054	7.2267e-05	0.0049709
mmu-miR-592-3p	3255.65	1452.63	1.1642	9.4834e-05	0.0049709
mmu-miR-6538	44.9065	4.04318	3.4449	9.3724e-05	0.0049709
mmu-miR-186-5p	932.385	2148.78	-1.2025	0.00014668	0.0061509
mmu-miR-499-5p	47.4752	129.674	-1.4311	0.00013845	0.0061509
mmu-miR-664-5p	335.35	110.281	1.5986	0.00014065	0.0061509
mmu-miR-136-3p	2617.44	5422.43	-1.0505	0.00021555	0.0079755
mmu-miR-410-3p	992.999	2128.1	-1.0972	0.00020626	0.0079755
mmu-miR-12191-3p	32.0693	3.62706	3.0852	0.0002438	0.0080622
mmu-miR-127-5p	4659.05	9311.08	-0.99878	0.00024937	0.0080622
mmu-miR-877-5p	382.542	176.355	1.1138	0.00025635	0.0080622
mmu-miR-185-5p	8405.4	4210.85	0.99714	0.00029078	0.0083136
mmu-miR-3071-5p	2595.37	5322.55	-1.0358	0.00028405	0.0083136
mmu-miR-29c-3p	56.4636	155.855	-1.4747	0.00030748	0.008323
novel_347	106.891	38.8665	1.471	0.00031757	0.008323
mmu-miR-708-5p	259.811	577.342	-1.1484	0.00040394	0.010163
mmu-miR-320-3p	2323.78	1062.02	1.1296	0.00045612	0.011035
mmu-miR-190a-5p	25.6521	88.8178	-1.7813	0.00057656	0.013432
mmu-miR-151-3p	48822.5	17184.8	1.5064	0.00088242	0.018137
mmu-miR-1943-5p	47.3351	14.1084	1.7227	0.00087203	0.018137
mmu-miR-455-5p	258.605	641.245	-1.3004	0.00086314	0.018137
mmu-miR-672-5p	367.692	189.24	0.96071	0.00089389	0.018137
mmu-miR-667-3p	594.289	296.135	1.0057	0.0010422	0.020486
mmu-miR-126b-5p	329.476	814.93	-1.309	0.0012366	0.021221
mmu-miR-181c-5p	44.9081	148.362	-1.6815	0.0011771	0.021221
mmu-miR-218-5p	93518.7	168165	-0.84653	0.0011921	0.021221
mmu-miR-28a-3p	333.849	142.758	1.2176	0.0012483	0.021221
mmu-miR-337-3p	1.56151	18.2108	-3.2598	0.0011603	0.021221
mmu-miR-101b-3p	3569.89	7302.06	-1.0327	0.0015076	0.024955
mmu-miR-29b-3p	561.277	1087.77	-0.95436	0.0017738	0.028608
mmu-miR-129-1-3p	4030.44	1874.49	1.1041	0.0018639	0.028982
mmu-miR-5099	88.1107	19.2576	2.186	0.0018892	0.028982
mmu-miR-12182-3p	70.7648	25.1437	1.4886	0.0020078	0.03007
mmu-miR-184-3p	531.121	155.628	1.7678	0.0021503	0.031102
mmu-miR-299a-3p	56.1824	123.24	-1.1117	0.0021756	0.031102
mmu-miR-126a-5p	130.278	318.144	-1.2953	0.0024227	0.031843
mmu-miR-126b-3p	130.278	317.782	-1.2937	0.00243	0.031843
mmu-miR-872-3p	28.5173	99.4683	-1.7432	0.0023241	0.031843
mmu-miR-99b-5p	34272.5	18226.2	0.91103	0.0023359	0.031843
mmu-miR-3544-5p	1.56151	16.1888	-3.0987	0.0027728	0.035594
mmu-miR-10a-5p	557.674	291.319	0.93497	0.0030966	0.035722
mmu-miR-135b-5p	244.068	528.531	-1.1028	0.0028697	0.035722
mmu-miR-136-5p	1433.76	3390.76	-1.2398	0.003616	0.035722
mmu-miR-140-3p	13726	5989.11	1.1963	0.0036967	0.035722
mmu-miR-140-5p	98.8046	262.514	-1.3932	0.0038002	0.035722
mmu-miR-1983	644.566	1117.37	-0.79311	0.0033163	0.035722
mmu-miR-30e-5p	2544.78	4730.83	-0.89464	0.0036809	0.035722
mmu-miR-322-5p	8.01676	35.6833	-2.2975	0.0039383	0.035722
mmu-miR-3470a	65.8219	17.1034	1.9323	0.0030323	0.035722
mmu-miR-34a-5p	177.244	442.654	-1.3232	0.0030674	0.035722
mmu-miR-374b-5p	195.714	390.436	-0.98941	0.0035131	0.035722
mmu-miR-374c-3p	193.13	390.255	-1.0077	0.0032737	0.035722
mmu-miR-375-3p	326.792	98.5908	1.7266	0.0033926	0.035722
mmu-miR-376a-5p	46.6391	121.925	-1.3355	0.0039007	0.035722
mmu-miR-409-5p	1339.16	2519.6	-0.91121	0.0037207	0.035722
mmu-miR-423-5p	1537.83	748.635	1.0369	0.0034417	0.035722
mmu-miR-486a-5p	1363	693.534	0.97265	0.0039754	0.035722
mmu-miR-497a-5p	28.625	73.7906	-1.3664	0.0039693	0.035722
mmu-miR-872-5p	364.869	846.878	-1.2098	0.0034007	0.035722
mmu-miR-92a-3p	1881.34	984.275	0.93331	0.0035442	0.035722
mmu-miR-935	127.385	64.4484	0.98022	0.0037367	0.035722
mmu-miR-486b-3p	1329.16	688.427	0.947	0.0042268	0.036966
mmu-miR-671-3p	354.341	190.232	0.89468	0.0042314	0.036966
mmu-miR-384-3p	246.236	432.42	-0.80486	0.0043319	0.037325
mmu-miR-486a-3p	1339.67	697.994	0.93848	0.0043931	0.037342
mmu-miR-154-3p	24.5095	79.1055	-1.664	0.0046296	0.037842
mmu-miR-15a-5p	6.43807	26.8477	-2.0062	0.0047528	0.037842
mmu-miR-342-3p	11733.6	5995.58	0.96863	0.0045391	0.037842
mmu-miR-433-5p	15.0932	41.5072	-1.4465	0.0046937	0.037842
mmu-miR-490-3p	95.4445	227.869	-1.2298	0.0046475	0.037842
mmu-miR-300-3p	4530.8	8954.81	-0.98224	0.0051468	0.040208
mmu-miR-3057-5p	48.3523	15.7135	1.5879	0.0051778	0.040208
mmu-miR-107-3p	691.597	1449.15	-1.0669	0.0056361	0.042713
mmu-miR-3470b	321.919	112	1.519	0.0055917	0.042713
mmu-miR-128-3p	723051	424436	0.76855	0.0058315	0.043667
mmu-let-7b-3p	123.701	49.9145	1.3001	0.0060212	0.044557
mmu-miR-30d-5p	150328	85270.8	0.81797	0.0061023	0.044632
mmu-miR-3068-5p	137.053	269.428	-0.97474	0.0063247	0.045727
mmu-let-7i-5p	339437	196481	0.78875	0.0067133	0.046044
mmu-miR-106b-5p	50.9464	106.066	-1.0896	0.0068463	0.046044
mmu-miR-154-5p	154.009	321.854	-1.06	0.0068684	0.046044
mmu-miR-1936	13.3555	2.12418	2.562	0.0068038	0.046044
mmu-miR-195a-3p	349.446	204.566	0.76788	0.0064859	0.046044
mmu-miR-1964-3p	361.294	183.22	0.98086	0.0065779	0.046044
mmu-miR-376b-5p	1819.27	3368.83	-0.88726	0.006881	0.046044
mmu-miR-124b-3p	299.989	548.063	-0.87343	0.0069597	0.046081
mmu-miR-292a-5p	116.969	48.1765	1.2648	0.0071275	0.0467
mmu-miR-129b-5p	1262.95	748.935	0.75271	0.0073691	0.047344
mmu-miR-330-3p	2555.33	1554.46	0.71766	0.0073764	0.047344
mmu-miR-3095-3p	18.5112	3.29904	2.5543	0.0079432	0.049963
mmu-miR-344-3p	3074.66	8403.05	-1.4497	0.0079179	0.049963
