# Supplementary material for: Roles of miR-592-3p and Its Target Gene, TMEFF1, in the Nucleus Accumbens During Incubation of Morphine Craving
Source: Int J Neuropsychopharmacol. 2022 Jan 10;25(5):412–24. doi: 10.1093/ijnp/pyac004 (PMC9154238; doi:10.1093/ijnp/pyac004)
Supplement: pyac004_suppl_Supplementary_Table_S3 [file pyac004_suppl_supplementary_table_s3.xlsx]

## Sheet: TargetScanHuman_8.0
Ortholog of target gene	Representative transcript	Gene name	3P-seq tags + 5	Total sites	8mer sites	7mer-m8 sites	7mer-A1 sites	6mer sites	Representative miRNA	Predicted occupancy (low miRNA)	Predicted occupancy (high miRNA)	Predicted occupancy (transfected miRNA)	Cumulative weighted context++ score	Total context++ score	Aggregate PCT
TMEFF1	ENST00000374879.4	transmembrane protein with EGF-like and two follistatin-like domains 1	1587	1	1	0	0	0	mmu-miR-592-3p				-0.68	-0.68	N/A
AICDA	ENST00000229335.6	activation-induced cytidine deaminase	5	1	1	0	0	2	mmu-miR-592-3p				-0.62	-0.62	N/A
ACN9	ENST00000360382.4	ACN9 homolog (S. cerevisiae)	2260	1	1	0	0	0	mmu-miR-592-3p				-0.62	-0.62	N/A
RNF133	ENST00000340112.2	ring finger protein 133	5	1	1	0	0	0	mmu-miR-592-3p				-0.61	-0.61	N/A
TMEM177	ENST00000401466.1	transmembrane protein 177	109	1	1	0	0	0	mmu-miR-592-3p				-0.58	-0.58	N/A
AL163636.6	ENST00000553909.1	Homo sapiens ribonuclease, RNase A family, 4 (RNASE4), transcript variant 4, mRNA.	103	1	1	0	0	0	mmu-miR-592-3p				-0.56	-0.56	N/A
RPE	ENST00000429907.1	ribulose-5-phosphate-3-epimerase	333	2	1	0	1	0	mmu-miR-592-3p				-0.55	-0.56	N/A
HSD17B11	ENST00000358290.4	hydroxysteroid (17-beta) dehydrogenase 11	269	1	1	0	0	0	mmu-miR-592-3p				-0.54	-0.54	N/A
KRTAP6-1	ENST00000329122.2	keratin associated protein 6-1	5	1	0	1	0	0	mmu-miR-592-3p				-0.53	-0.53	N/A
COQ6	ENST00000334571.2	coenzyme Q6 monooxygenase	64	1	1	0	0	0	mmu-miR-592-3p				-0.52	-0.52	N/A
CD34	ENST00000356522.4	CD34 molecule	5	1	1	0	0	0	mmu-miR-592-3p				-0.51	-0.51	N/A
NREP	ENST00000379671.3	neuronal regeneration related protein	409	4	0	0	4	1	mmu-miR-592-3p				-0.51	-0.59	N/A
ZNF500	ENST00000219478.6	zinc finger protein 500	14	1	0	1	0	0	mmu-miR-592-3p				-0.5	-0.5	N/A
PSEN2	ENST00000340188.4	presenilin 2 (Alzheimer disease 4)	613	1	1	0	0	1	mmu-miR-592-3p				-0.5	-0.51	N/A
CREBL2	ENST00000228865.2	cAMP responsive element binding protein-like 2	218	2	0	1	1	1	mmu-miR-592-3p				-0.49	-0.49	N/A
C1orf162	ENST00000343534.5	chromosome 1 open reading frame 162	5	2	0	0	2	0	mmu-miR-592-3p				-0.48	-0.48	N/A
MORF4L2	ENST00000360458.1	mortality factor 4 like 2	17	1	1	0	0	0	mmu-miR-592-3p				-0.47	-0.47	N/A
HOXD13	ENST00000392539.3	homeobox D13	25	2	1	0	1	2	mmu-miR-592-3p				-0.46	-0.62	N/A
NGFR	ENST00000172229.3	nerve growth factor receptor	5	1	1	0	0	0	mmu-miR-592-3p				-0.45	-0.45	N/A
OTOR	ENST00000246081.2	otoraplin	5	2	0	0	2	0	mmu-miR-592-3p				-0.44	-0.44	N/A
WWTR1	ENST00000465804.1	WW domain containing transcription regulator 1	828	3	0	2	1	1	mmu-miR-592-3p				-0.43	-0.46	N/A
WARS2	ENST00000369426.5	tryptophanyl tRNA synthetase 2, mitochondrial	205	3	0	0	3	0	mmu-miR-592-3p				-0.43	-0.45	N/A
PUS7L	ENST00000416848.2	pseudouridylate synthase 7 homolog (S. cerevisiae)-like	67	1	1	0	0	1	mmu-miR-592-3p				-0.43	-0.43	N/A
LYN	ENST00000520220.2	v-yes-1 Yamaguchi sarcoma viral related oncogene homolog	61	1	1	0	0	0	mmu-miR-592-3p				-0.42	-0.42	N/A
ZNF286B	ENST00000285274.5	zinc finger protein 286B	5	2	0	1	1	0	mmu-miR-592-3p				-0.42	-0.42	N/A
SENP8	ENST00000544411.1	SUMO/sentrin specific peptidase family member 8	80	1	0	1	0	1	mmu-miR-592-3p				-0.42	-0.42	N/A
B4GALT4	ENST00000467604.1	UDP-Gal:betaGlcNAc beta 1,4- galactosyltransferase, polypeptide 4	196	2	1	0	1	0	mmu-miR-592-3p				-0.41	-0.41	N/A
PSME3	ENST00000541124.1	proteasome (prosome, macropain) activator subunit 3 (PA28 gamma; Ki)	3605	1	0	1	0	3	mmu-miR-592-3p				-0.41	-0.41	N/A
CNPY2	ENST00000273308.4	canopy FGF signaling regulator 2	577	1	0	1	0	0	mmu-miR-592-3p				-0.41	-0.41	N/A
SLC1A2	ENST00000278379.3	solute carrier family 1 (glial high affinity glutamate transporter), member 2	5	2	1	0	1	3	mmu-miR-592-3p				-0.41	-0.41	N/A
ZNF286A	ENST00000395894.2	Zinc finger protein 286A	19	2	0	1	1	0	mmu-miR-592-3p				-0.4	-0.4	N/A
PTF1A	ENST00000376504.3	pancreas specific transcription factor, 1a	5	1	0	1	0	0	mmu-miR-592-3p				-0.39	-0.39	N/A
GPATCH2L	ENST00000553588.1	G patch domain containing 2-like	96	3	0	0	3	0	mmu-miR-592-3p				-0.39	-0.45	N/A
GRIK1-AS2	ENST00000333765.4	GRIK1 antisense RNA 2	5	1	0	1	0	0	mmu-miR-592-3p				-0.38	-0.38	N/A
ZNF436	ENST00000314011.4	zinc finger protein 436	73	3	1	1	1	1	mmu-miR-592-3p				-0.38	-0.46	N/A
SHISA4	ENST00000362011.6	shisa family member 4	66	1	0	1	0	0	mmu-miR-592-3p				-0.37	-0.37	N/A
RAP2A	ENST00000245304.4	RAP2A, member of RAS oncogene family	721	1	1	0	0	1	mmu-miR-592-3p				-0.37	-0.4	N/A
RETN	ENST00000221515.2	resistin	5	1	0	0	1	0	mmu-miR-592-3p				-0.37	-0.37	N/A
ARSJ	ENST00000315366.7	arylsulfatase family, member J	386	1	1	0	0	0	mmu-miR-592-3p				-0.36	-0.36	N/A
HIGD2A	ENST00000274787.2	HIG1 hypoxia inducible domain family, member 2A	898	1	0	0	1	1	mmu-miR-592-3p				-0.36	-0.37	N/A
LTB	ENST00000446745.2	lymphotoxin beta (TNF superfamily, member 3)	11	1	0	1	0	1	mmu-miR-592-3p				-0.36	-0.36	N/A
SKA2	ENST00000580541.1	spindle and kinetochore associated complex subunit 2	414	1	0	1	0	0	mmu-miR-592-3p				-0.35	-0.37	N/A
CHMP5	ENST00000419016.2	charged multivesicular body protein 5	67	1	0	1	0	0	mmu-miR-592-3p				-0.35	-0.35	N/A
PPHLN1	ENST00000449194.2	periphilin 1	1823	1	0	0	1	1	mmu-miR-592-3p				-0.35	-0.35	N/A
TMEM109	ENST00000227525.3	transmembrane protein 109	4675	1	1	0	0	1	mmu-miR-592-3p				-0.35	-0.35	N/A
AL589765.1	ENST00000442233.2	Uncharacterized protein; cDNA FLJ36032 fis, clone TESTI2017069	5	2	0	0	2	0	mmu-miR-592-3p				-0.35	-0.35	N/A
CKM	ENST00000221476.3	creatine kinase, muscle	5	1	0	1	0	0	mmu-miR-592-3p				-0.34	-0.34	N/A
SAP30L	ENST00000297109.6	SAP30-like	335	1	1	0	0	4	mmu-miR-592-3p				-0.34	-0.38	N/A
TMSB10	ENST00000233143.4	thymosin beta 10	49918	1	0	1	0	0	mmu-miR-592-3p				-0.34	-0.34	N/A
AKIRIN2	ENST00000257787.5	akirin 2	477	1	0	1	0	0	mmu-miR-592-3p				-0.33	-0.33	N/A
CEMP1	ENST00000382350.1	cementum protein 1	5	2	0	0	2	0	mmu-miR-592-3p				-0.33	-0.33	N/A
SEC24D	ENST00000429811.2	SEC24 family, member D (S. cerevisiae)	50	1	1	0	0	0	mmu-miR-592-3p				-0.32	-0.37	N/A
KIAA0040	ENST00000423313.1	KIAA0040	15	2	0	1	1	0	mmu-miR-592-3p				-0.32	-0.32	N/A
PDXDC1	ENST00000396410.4	pyridoxal-dependent decarboxylase domain containing 1	6417	1	1	0	0	0	mmu-miR-592-3p				-0.32	-0.32	N/A
PMAIP1	ENST00000316660.6	phorbol-12-myristate-13-acetate-induced protein 1	12503	1	0	0	1	1	mmu-miR-592-3p				-0.31	-0.31	N/A
MRS2	ENST00000274747.7	MRS2 magnesium transporter	826	2	0	0	2	0	mmu-miR-592-3p				-0.31	-0.31	N/A
CYP3A5	ENST00000339843.2	cytochrome P450, family 3, subfamily A, polypeptide 5	5	2	0	0	2	0	mmu-miR-592-3p				-0.31	-0.31	N/A
B3GNT5	ENST00000326505.3	UDP-GlcNAc:betaGal beta-1,3-N-acetylglucosaminyltransferase 5	57	1	1	0	0	1	mmu-miR-592-3p				-0.3	-0.3	N/A
MYL12A	ENST00000217652.3	myosin, light chain 12A, regulatory, non-sarcomeric	52535	1	0	0	1	0	mmu-miR-592-3p				-0.3	-0.3	N/A
AP2S1	ENST00000352203.4	adaptor-related protein complex 2, sigma 1 subunit	6309	1	0	1	0	1	mmu-miR-592-3p				-0.3	-0.3	N/A
MSMO1	ENST00000261507.6	methylsterol monooxygenase 1	1413	1	0	1	0	0	mmu-miR-592-3p				-0.3	-0.31	N/A
BCL2	ENST00000398117.1	B-cell CLL/lymphoma 2	55	1	0	0	1	2	mmu-miR-592-3p				-0.3	-0.31	N/A
PDCD6	ENST00000505221.1	programmed cell death 6	4780	1	0	0	1	0	mmu-miR-592-3p				-0.3	-0.3	N/A
STEAP4	ENST00000380079.4	STEAP family member 4	23	1	1	0	0	0	mmu-miR-592-3p				-0.3	-0.3	N/A
CARS2	ENST00000257347.4	cysteinyl-tRNA synthetase 2, mitochondrial (putative)	370	1	0	0	1	0	mmu-miR-592-3p				-0.29	-0.3	N/A
GNAS	ENST00000371075.3	GNAS complex locus	314	1	1	0	0	0	mmu-miR-592-3p				-0.29	-0.29	N/A
TANGO6	ENST00000261778.1	transport and golgi organization 6 homolog (Drosophila)	143	1	1	0	0	1	mmu-miR-592-3p				-0.29	-0.29	N/A
ZNF398	ENST00000420008.2	zinc finger protein 398	305	2	1	0	1	2	mmu-miR-592-3p				-0.29	-0.34	N/A
DOCK2	ENST00000256935.8	dedicator of cytokinesis 2	5	1	0	0	1	1	mmu-miR-592-3p				-0.29	-0.29	N/A
TUBAL3	ENST00000380419.3	tubulin, alpha-like 3	5	1	0	1	0	0	mmu-miR-592-3p				-0.28	-0.28	N/A
LRRC38	ENST00000376085.3	leucine rich repeat containing 38	5	1	0	1	0	0	mmu-miR-592-3p				-0.28	-0.28	N/A
DRAM2	ENST00000286692.4	DNA-damage regulated autophagy modulator 2	184	1	0	0	1	0	mmu-miR-592-3p				-0.28	-0.28	N/A
SSX2B	ENST00000276049.6	synovial sarcoma, X breakpoint 2B	5	1	0	0	1	0	mmu-miR-592-3p				-0.28	-0.28	N/A
DNAH17-AS1	ENST00000598378.1	DNAH17 antisense RNA 1	23	2	0	0	2	0	mmu-miR-592-3p				-0.28	-0.28	N/A
SSX2	ENST00000336777.5	synovial sarcoma, X breakpoint 2	5	1	0	0	1	0	mmu-miR-592-3p				-0.28	-0.28	N/A
CUTA	ENST00000488478.1	cutA divalent cation tolerance homolog (E. coli)	3773	1	0	0	1	0	mmu-miR-592-3p				-0.28	-0.28	N/A
EPS8L1	ENST00000201647.6	EPS8-like 1	55	1	0	0	1	1	mmu-miR-592-3p				-0.28	-0.28	N/A
CCDC50	ENST00000392455.3	coiled-coil domain containing 50	961	1	1	0	0	3	mmu-miR-592-3p				-0.28	-0.31	N/A
SHROOM2	ENST00000380913.3	shroom family member 2	121	3	0	0	3	0	mmu-miR-592-3p				-0.28	-0.29	N/A
KLF16	ENST00000250916.4	Kruppel-like factor 16	5	2	0	1	1	0	mmu-miR-592-3p				-0.28	-0.28	N/A
MSANTD3-TMEFF1	ENST00000502978.1	MSANTD3-TMEFF1 readthrough	234	1	0	1	0	0	mmu-miR-592-3p				-0.28	-0.28	N/A
UCKL1	ENST00000358711.3	uridine-cytidine kinase 1-like 1	207	2	0	0	2	0	mmu-miR-592-3p				-0.28	-0.28	N/A
ARHGEF37	ENST00000333677.6	Rho guanine nucleotide exchange factor (GEF) 37	5	1	1	0	0	1	mmu-miR-592-3p				-0.28	-0.28	N/A
SLC26A4	ENST00000265715.3	solute carrier family 26 (anion exchanger), member 4	5	1	1	0	0	0	mmu-miR-592-3p				-0.27	-0.27	N/A
PBLD	ENST00000336578.1	phenazine biosynthesis-like protein domain containing	44	1	0	0	1	1	mmu-miR-592-3p				-0.27	-0.27	N/A
CRADD	ENST00000542893.2	CASP2 and RIPK1 domain containing adaptor with death domain	207	1	0	0	1	0	mmu-miR-592-3p				-0.27	-0.27	N/A
DAZAP2	ENST00000412716.3	DAZ associated protein 2	4265	1	0	0	1	2	mmu-miR-592-3p				-0.27	-0.29	N/A
ZCCHC5	ENST00000321110.1	zinc finger, CCHC domain containing 5	5	1	1	0	0	0	mmu-miR-592-3p				-0.27	-0.27	N/A
MED30	ENST00000297347.3	mediator complex subunit 30	737	1	0	0	1	0	mmu-miR-592-3p				-0.27	-0.27	N/A
TAL2	ENST00000334077.3	T-cell acute lymphocytic leukemia 2	21	1	0	0	1	1	mmu-miR-592-3p				-0.27	-0.28	N/A
C1orf233	ENST00000422725.1	chromosome 1 open reading frame 233	210	1	1	0	0	0	mmu-miR-592-3p				-0.27	-0.27	N/A
RWDD4	ENST00000326397.5	RWD domain containing 4	5	1	0	1	0	0	mmu-miR-592-3p				-0.27	-0.27	N/A
NEU3	ENST00000532963.1	sialidase 3 (membrane sialidase)	243	1	0	0	1	2	mmu-miR-592-3p				-0.26	-0.26	N/A
PUS3	ENST00000227474.3	pseudouridylate synthase 3	36	1	0	0	1	0	mmu-miR-592-3p				-0.26	-0.3	N/A
ENPP5	ENST00000371383.2	ectonucleotide pyrophosphatase/phosphodiesterase 5 (putative)	15	1	1	0	0	0	mmu-miR-592-3p				-0.26	-0.31	N/A
STYX	ENST00000354586.4	serine/threonine/tyrosine interacting protein	250	1	0	0	1	3	mmu-miR-592-3p				-0.26	-0.3	N/A
ZNF488	ENST00000494156.1	zinc finger protein 488	61	1	0	1	0	1	mmu-miR-592-3p				-0.26	-0.28	N/A
C7orf72	ENST00000297001.6	chromosome 7 open reading frame 72	5	1	0	0	1	0	mmu-miR-592-3p				-0.26	-0.26	N/A
USP28	ENST00000003302.4	ubiquitin specific peptidase 28	85	2	0	1	1	0	mmu-miR-592-3p				-0.26	-0.26	N/A
DNMT3A	ENST00000380746.4	DNA (cytosine-5-)-methyltransferase 3 alpha	221	2	0	1	1	2	mmu-miR-592-3p				-0.26	-0.41	N/A
S1PR5	ENST00000333430.4	sphingosine-1-phosphate receptor 5	34	1	0	0	1	1	mmu-miR-592-3p				-0.26	-0.26	N/A
FBXO43	ENST00000428847.2	F-box protein 43	133	1	0	0	1	0	mmu-miR-592-3p				-0.25	-0.25	N/A
SIX2	ENST00000303077.6	SIX homeobox 2	75	1	0	1	0	0	mmu-miR-592-3p				-0.25	-0.25	N/A
UTP6	ENST00000261708.4	UTP6, small subunit (SSU) processome component, homolog (yeast)	125	1	0	0	1	1	mmu-miR-592-3p				-0.25	-0.25	N/A
CC2D2B	ENST00000371198.2	coiled-coil and C2 domain containing 2B	5	1	0	1	0	0	mmu-miR-592-3p				-0.25	-0.25	N/A
FAM228B	ENST00000407625.1	family with sequence similarity 228, member B	351	1	0	0	1	0	mmu-miR-592-3p				-0.25	-0.25	N/A
ALKBH3	ENST00000302708.4	alkB, alkylation repair homolog 3 (E. coli)	708	1	0	1	0	0	mmu-miR-592-3p				-0.25	-0.25	N/A
C11orf44	ENST00000317019.2	chromosome 11 open reading frame 44	5	2	0	0	2	1	mmu-miR-592-3p				-0.25	-0.25	N/A
PI4K2B	ENST00000264864.6	phosphatidylinositol 4-kinase type 2 beta	931	1	0	0	1	1	mmu-miR-592-3p				-0.25	-0.26	N/A
CXCL12	ENST00000343575.6	chemokine (C-X-C motif) ligand 12	719	1	0	0	1	1	mmu-miR-592-3p				-0.25	-0.25	N/A
MOB4	ENST00000233892.4	MOB family member 4, phocein	123	1	0	1	0	2	mmu-miR-592-3p				-0.25	-0.28	N/A
ZNF879	ENST00000444149.2	zinc finger protein 879	11	1	0	0	1	2	mmu-miR-592-3p				-0.25	-0.25	N/A
CBFB	ENST00000290858.6	core-binding factor, beta subunit	3904	2	0	0	2	0	mmu-miR-592-3p				-0.25	-0.25	N/A
ASB5	ENST00000296525.3	ankyrin repeat and SOCS box containing 5	5	2	0	0	2	0	mmu-miR-592-3p				-0.25	-0.25	N/A
MS4A6A	ENST00000528851.1	membrane-spanning 4-domains, subfamily A, member 6A	5	1	0	0	1	1	mmu-miR-592-3p				-0.24	-0.24	N/A
TNFRSF13C	ENST00000291232.3	tumor necrosis factor receptor superfamily, member 13C	36	2	0	1	1	3	mmu-miR-592-3p				-0.24	-0.37	N/A
KCNK2	ENST00000444842.2	potassium channel, subfamily K, member 2	258	1	0	1	0	1	mmu-miR-592-3p				-0.24	-0.24	N/A
IQGAP2	ENST00000274364.6	IQ motif containing GTPase activating protein 2	588	1	0	0	1	0	mmu-miR-592-3p				-0.24	-0.24	N/A
TRAPPC11	ENST00000357207.4	trafficking protein particle complex 11	46	1	0	1	0	2	mmu-miR-592-3p				-0.24	-0.24	N/A
RNF151	ENST00000569210.2	ring finger protein 151	5	1	0	1	0	0	mmu-miR-592-3p				-0.24	-0.24	N/A
COX7C	ENST00000509578.1	cytochrome c oxidase subunit VIIc	387	1	0	0	1	0	mmu-miR-592-3p				-0.24	-0.24	N/A
SUMO1	ENST00000392246.2	small ubiquitin-like modifier 1	180	1	0	0	1	0	mmu-miR-592-3p				-0.24	-0.24	N/A
ZNF667	ENST00000591790.1	zinc finger protein 667	24	1	0	0	1	1	mmu-miR-592-3p				-0.24	-0.24	N/A
CYP24A1	ENST00000216862.3	cytochrome P450, family 24, subfamily A, polypeptide 1	51	1	0	0	1	0	mmu-miR-592-3p				-0.24	-0.24	N/A
SEC22A	ENST00000481965.2	SEC22 vesicle trafficking protein homolog A (S. cerevisiae)	294	1	0	0	1	1	mmu-miR-592-3p				-0.24	-0.26	N/A
ITGBL1	ENST00000545560.2	integrin, beta-like 1 (with EGF-like repeat domains)	106	2	0	1	1	0	mmu-miR-592-3p				-0.24	-0.28	N/A
CRP	ENST00000255030.5	C-reactive protein, pentraxin-related	5	2	0	0	2	1	mmu-miR-592-3p				-0.24	-0.25	N/A
ARHGAP15	ENST00000295095.6	Rho GTPase activating protein 15	5	1	0	0	1	0	mmu-miR-592-3p				-0.24	-0.24	N/A
FAR1	ENST00000354817.3	fatty acyl CoA reductase 1	814	1	1	0	0	0	mmu-miR-592-3p				-0.24	-0.24	N/A
CTD-2228K2.5	ENST00000342584.3	Uncharacterized protein	199	1	0	0	1	0	mmu-miR-592-3p				-0.24	-0.24	N/A
EIF2S2	ENST00000374980.2	eukaryotic translation initiation factor 2, subunit 2 beta, 38kDa	575	1	0	1	0	0	mmu-miR-592-3p				-0.24	-0.24	N/A
UHMK1	ENST00000538489.1	U2AF homology motif (UHM) kinase 1	48	2	0	1	1	0	mmu-miR-592-3p				-0.24	-0.28	N/A
RPA3-AS1	ENST00000406829.1	RPA3 antisense RNA 1	22	1	0	0	1	2	mmu-miR-592-3p				-0.24	-0.28	N/A
KRIT1	ENST00000394507.1	KRIT1, ankyrin repeat containing	574	1	0	0	1	0	mmu-miR-592-3p				-0.23	-0.24	N/A
NEFH	ENST00000310624.6	neurofilament, heavy polypeptide	5	1	0	1	0	1	mmu-miR-592-3p				-0.23	-0.23	N/A
PPP1R3C	ENST00000238994.5	protein phosphatase 1, regulatory subunit 3C	416	1	0	0	1	3	mmu-miR-592-3p				-0.23	-0.24	N/A
ASPH	ENST00000356457.5	aspartate beta-hydroxylase	3013	1	0	0	1	1	mmu-miR-592-3p				-0.23	-0.23	N/A
NHLRC3	ENST00000470258.1	NHL repeat containing 3	49	1	1	0	0	0	mmu-miR-592-3p				-0.23	-0.28	N/A
CCDC91	ENST00000539107.1	coiled-coil domain containing 91	215	1	0	1	0	2	mmu-miR-592-3p				-0.23	-0.23	N/A
KCNMB1	ENST00000274629.4	potassium large conductance calcium-activated channel, subfamily M, beta member 1	5	1	0	1	0	1	mmu-miR-592-3p				-0.23	-0.23	N/A
TMPRSS11E	ENST00000305363.4	transmembrane protease, serine 11E	5	1	0	0	1	0	mmu-miR-592-3p				-0.23	-0.23	N/A
ZNF423	ENST00000561648.1	zinc finger protein 423	170	1	0	1	0	0	mmu-miR-592-3p				-0.23	-0.25	N/A
FANCD2	ENST00000383806.1	Fanconi anemia, complementation group D2	943	2	0	0	2	0	mmu-miR-592-3p				-0.23	-0.24	N/A
CD226	ENST00000581982.1	CD226 molecule	8	1	0	0	1	0	mmu-miR-592-3p				-0.23	-0.23	N/A
TOP2B	ENST00000542520.1	topoisomerase (DNA) II beta 180kDa	28	1	0	0	1	0	mmu-miR-592-3p				-0.23	-0.23	N/A
ALG10B	ENST00000308742.4	ALG10B, alpha-1,2-glucosyltransferase	471	3	0	0	3	1	mmu-miR-592-3p				-0.23	-0.24	N/A
ABHD12B	ENST00000353130.1	abhydrolase domain containing 12B	5	1	0	1	0	0	mmu-miR-592-3p				-0.22	-0.22	N/A
RNF152	ENST00000312828.3	ring finger protein 152	57	3	0	1	2	3	mmu-miR-592-3p				-0.22	-0.28	N/A
FAM78B	ENST00000354422.3	family with sequence similarity 78, member B	9	1	0	0	1	0	mmu-miR-592-3p				-0.22	-0.22	N/A
CCDC172	ENST00000333254.3	coiled-coil domain containing 172	5	1	0	0	1	0	mmu-miR-592-3p				-0.22	-0.22	N/A
TAC1	ENST00000319273.5	tachykinin, precursor 1	22	1	0	0	1	0	mmu-miR-592-3p				-0.22	-0.22	N/A
SLC7A6OS	ENST00000263997.6	solute carrier family 7, member 6 opposite strand	751	1	0	0	1	1	mmu-miR-592-3p				-0.22	-0.22	N/A
HSPE1-MOB4	ENST00000604458.1	HSPE1-MOB4 readthrough	123	1	0	1	0	2	mmu-miR-592-3p				-0.22	-0.26	N/A
CAV2	ENST00000222693.4	caveolin 2	1191	1	0	0	1	1	mmu-miR-592-3p				-0.22	-0.23	N/A
ANKRD13C	ENST00000370944.4	ankyrin repeat domain 13C	369	1	0	0	1	1	mmu-miR-592-3p				-0.22	-0.22	N/A
EDAR	ENST00000409271.1	ectodysplasin A receptor	7	1	1	0	0	1	mmu-miR-592-3p				-0.22	-0.22	N/A
PPCDC	ENST00000342932.3	phosphopantothenoylcysteine decarboxylase	26	1	0	1	0	1	mmu-miR-592-3p				-0.21	-0.24	N/A
GJA5	ENST00000271348.2	gap junction protein, alpha 5, 40kDa	5	1	0	1	0	0	mmu-miR-592-3p				-0.21	-0.21	N/A
CACNG3	ENST00000005284.3	calcium channel, voltage-dependent, gamma subunit 3	5	1	0	1	0	0	mmu-miR-592-3p				-0.21	-0.21	N/A
AKR1C2	ENST00000380753.4	aldo-keto reductase family 1, member C2	5	2	0	0	2	0	mmu-miR-592-3p				-0.21	-0.38	N/A
TUSC1	ENST00000358022.3	tumor suppressor candidate 1	987	1	0	0	1	1	mmu-miR-592-3p				-0.21	-0.21	N/A
SLC26A11	ENST00000361193.3	solute carrier family 26 (anion exchanger), member 11	115	1	0	0	1	0	mmu-miR-592-3p				-0.21	-0.21	N/A
METTL16	ENST00000263092.6	methyltransferase like 16	8	1	0	0	1	0	mmu-miR-592-3p				-0.21	-0.21	N/A
MAP2K4	ENST00000415385.3	mitogen-activated protein kinase kinase 4	80	2	0	0	2	1	mmu-miR-592-3p				-0.21	-0.21	N/A
ODAM	ENST00000396094.2	odontogenic, ameloblast asssociated	18	1	0	0	1	1	mmu-miR-592-3p				-0.21	-0.27	N/A
NTSR2	ENST00000306928.5	neurotensin receptor 2	5	1	0	0	1	0	mmu-miR-592-3p				-0.21	-0.21	N/A
EFHD1	ENST00000264059.3	EF-hand domain family, member D1	105	2	0	0	2	0	mmu-miR-592-3p				-0.21	-0.21	N/A
ZKSCAN8	ENST00000330236.6	zinc finger with KRAB and SCAN domains 8	281	3	0	1	2	0	mmu-miR-592-3p				-0.21	-0.21	N/A
AGFG1	ENST00000310078.8	ArfGAP with FG repeats 1	2019	2	0	0	2	2	mmu-miR-592-3p				-0.21	-0.22	N/A
IL1RN	ENST00000361779.3	interleukin 1 receptor antagonist	19	1	0	0	1	1	mmu-miR-592-3p				-0.21	-0.21	N/A
NOXRED1	ENST00000380835.2	NADP-dependent oxidoreductase domain containing 1	5	1	0	0	1	0	mmu-miR-592-3p				-0.21	-0.21	N/A
HCN1	ENST00000303230.4	hyperpolarization activated cyclic nucleotide-gated potassium channel 1	5	2	0	1	1	2	mmu-miR-592-3p				-0.21	-0.23	N/A
WDYHV1	ENST00000523984.1	WDYHV motif containing 1	32	1	0	0	1	0	mmu-miR-592-3p				-0.21	-0.21	N/A
ZNF462	ENST00000277225.5	zinc finger protein 462	214	1	1	0	0	1	mmu-miR-592-3p				-0.21	-0.21	N/A
TAL1	ENST00000371884.2	T-cell acute lymphocytic leukemia 1	5	2	0	0	2	0	mmu-miR-592-3p				-0.21	-0.21	N/A
PITPNB	ENST00000335272.5	phosphatidylinositol transfer protein, beta	80	2	0	0	2	0	mmu-miR-592-3p				-0.21	-0.26	N/A
FAM35A	ENST00000298786.4	family with sequence similarity 35, member A	5	1	0	0	1	0	mmu-miR-592-3p				-0.21	-0.21	N/A
PHF2	ENST00000375376.4	PHD finger protein 2	151	1	0	1	0	0	mmu-miR-592-3p				-0.21	-0.21	N/A
C12orf4	ENST00000261250.3	chromosome 12 open reading frame 4	37	1	0	0	1	0	mmu-miR-592-3p				-0.21	-0.21	N/A
PRSS35	ENST00000369700.3	protease, serine, 35	23	1	0	0	1	1	mmu-miR-592-3p				-0.21	-0.21	N/A
F9	ENST00000218099.2	coagulation factor IX	5	1	0	1	0	2	mmu-miR-592-3p				-0.21	-0.21	N/A
BNIPL	ENST00000368931.3	BCL2/adenovirus E1B 19kD interacting protein like	13	1	0	0	1	0	mmu-miR-592-3p				-0.21	-0.21	N/A
LLPH	ENST00000266604.2	LLP homolog, long-term synaptic facilitation (Aplysia)	88	2	0	0	2	2	mmu-miR-592-3p				-0.21	-0.36	N/A
STRAP	ENST00000419869.2	serine/threonine kinase receptor associated protein	379	1	0	0	1	0	mmu-miR-592-3p				-0.21	-0.21	N/A
CBX3	ENST00000409747.1	chromobox homolog 3	889	1	0	0	1	0	mmu-miR-592-3p				-0.21	-0.21	N/A
SNAPC2	ENST00000221573.6	small nuclear RNA activating complex, polypeptide 2, 45kDa	257	1	0	0	1	0	mmu-miR-592-3p				-0.21	-0.21	N/A
GLCCI1	ENST00000223145.5	glucocorticoid induced transcript 1	654	2	0	0	2	1	mmu-miR-592-3p				-0.21	-0.28	N/A
NUBPL	ENST00000281081.7	nucleotide binding protein-like	7	1	0	1	0	1	mmu-miR-592-3p				-0.2	-0.2	N/A
SLC25A31	ENST00000281154.4	solute carrier family 25 (mitochondrial carrier; adenine nucleotide translocator), member 31	5	1	0	0	1	0	mmu-miR-592-3p				-0.2	-0.2	N/A
ZSCAN12	ENST00000361028.1	zinc finger and SCAN domain containing 12	117	2	0	0	2	0	mmu-miR-592-3p				-0.2	-0.2	N/A
ZNF24	ENST00000589881.1	zinc finger protein 24	1796	1	0	0	1	5	mmu-miR-592-3p				-0.2	-0.21	N/A
RNF138	ENST00000261593.3	ring finger protein 138, E3 ubiquitin protein ligase	376	2	0	1	1	0	mmu-miR-592-3p				-0.2	-0.32	N/A
NSFL1C	ENST00000353088.2	NSFL1 (p97) cofactor (p47)	397	1	0	0	1	0	mmu-miR-592-3p				-0.2	-0.21	N/A
SOX2	ENST00000325404.1	SRY (sex determining region Y)-box 2	506	1	0	1	0	0	mmu-miR-592-3p				-0.2	-0.2	N/A
CCR2	ENST00000400888.2	chemokine (C-C motif) receptor 2	5	1	0	0	1	0	mmu-miR-592-3p				-0.2	-0.2	N/A
ASRGL1	ENST00000415229.2	asparaginase like 1	20	1	0	1	0	0	mmu-miR-592-3p				-0.2	-0.2	N/A
RARG	ENST00000425354.2	retinoic acid receptor, gamma	21	1	0	0	1	1	mmu-miR-592-3p				-0.2	-0.2	N/A
NUS1	ENST00000368494.3	nuclear undecaprenyl pyrophosphate synthase 1 homolog (S. cerevisiae)	302	2	0	0	2	2	mmu-miR-592-3p				-0.2	-0.2	N/A
IMPG1	ENST00000369963.3	interphotoreceptor matrix proteoglycan 1	5	2	0	0	2	0	mmu-miR-592-3p				-0.2	-0.2	N/A
DCAF7	ENST00000310827.4	DDB1 and CUL4 associated factor 7	3289	2	1	1	0	1	mmu-miR-592-3p				-0.2	-0.2	N/A
MVD	ENST00000301012.3	mevalonate (diphospho) decarboxylase	183	1	0	1	0	1	mmu-miR-592-3p				-0.2	-0.2	N/A
AMPH	ENST00000325590.5	amphiphysin	16	1	0	0	1	1	mmu-miR-592-3p				-0.2	-0.2	N/A
AK4	ENST00000545314.1	adenylate kinase 4	116	1	0	0	1	1	mmu-miR-592-3p				-0.2	-0.2	N/A
TRIM9	ENST00000298355.3	tripartite motif containing 9	45	1	0	1	0	0	mmu-miR-592-3p				-0.2	-0.2	N/A
LHFP	ENST00000379589.3	lipoma HMGIC fusion partner	5	1	0	0	1	0	mmu-miR-592-3p				-0.2	-0.2	N/A
NME1	ENST00000511355.1	NME/NM23 nucleoside diphosphate kinase 1	25174	1	0	1	0	0	mmu-miR-592-3p				-0.2	-0.2	N/A
PPP2R2A	ENST00000380737.3	protein phosphatase 2, regulatory subunit B, alpha	236	2	0	0	2	1	mmu-miR-592-3p				-0.2	-0.2	N/A
SLC35A5	ENST00000492406.1	solute carrier family 35, member A5	168	1	0	0	1	0	mmu-miR-592-3p				-0.2	-0.2	N/A
SLC45A3	ENST00000367145.3	solute carrier family 45, member 3	17	1	0	0	1	0	mmu-miR-592-3p				-0.2	-0.2	N/A
TUBE1	ENST00000368662.5	tubulin, epsilon 1	85	1	0	0	1	0	mmu-miR-592-3p				-0.2	-0.2	N/A
STX2	ENST00000392373.2	syntaxin 2	216	1	0	0	1	1	mmu-miR-592-3p				-0.2	-0.21	N/A
ZBED2	ENST00000317012.4	zinc finger, BED-type containing 2	5	1	0	0	1	0	mmu-miR-592-3p				-0.2	-0.2	N/A
POT1	ENST00000357628.3	protection of telomeres 1	142	1	0	0	1	1	mmu-miR-592-3p				-0.2	-0.24	N/A
SNUPN	ENST00000567134.1	snurportin 1	353	1	0	0	1	0	mmu-miR-592-3p				-0.2	-0.2	N/A
UFM1	ENST00000239878.4	ubiquitin-fold modifier 1	1502	1	0	0	1	0	mmu-miR-592-3p				-0.19	-0.2	N/A
GPR64	ENST00000379873.2	G protein-coupled receptor 64	175	1	0	1	0	0	mmu-miR-592-3p				-0.19	-0.2	N/A
PRCC	ENST00000271526.4	papillary renal cell carcinoma (translocation-associated)	8562	1	0	0	1	0	mmu-miR-592-3p				-0.19	-0.19	N/A
LAMB3	ENST00000356082.4	laminin, beta 3	15	1	0	0	1	0	mmu-miR-592-3p				-0.19	-0.19	N/A
SPAST	ENST00000315285.3	spastin	239	1	0	1	0	3	mmu-miR-592-3p				-0.19	-0.2	N/A
C14orf119	ENST00000319074.4	chromosome 14 open reading frame 119	6513	1	0	0	1	1	mmu-miR-592-3p				-0.19	-0.22	N/A
IP6K3	ENST00000451316.1	inositol hexakisphosphate kinase 3	8	1	0	1	0	0	mmu-miR-592-3p				-0.19	-0.19	N/A
MAT2B	ENST00000518095.1	methionine adenosyltransferase II, beta	1901	1	0	0	1	1	mmu-miR-592-3p				-0.19	-0.27	N/A
TTC1	ENST00000231238.5	tetratricopeptide repeat domain 1	1052	1	0	0	1	0	mmu-miR-592-3p				-0.19	-0.19	N/A
TMEM26	ENST00000399298.3	transmembrane protein 26	10	2	0	1	1	1	mmu-miR-592-3p				-0.19	-0.24	N/A
BHLHE22	ENST00000321870.1	basic helix-loop-helix family, member e22	27	2	0	0	2	0	mmu-miR-592-3p				-0.19	-0.25	N/A
MRPL27	ENST00000442592.3	mitochondrial ribosomal protein L27	503	1	0	0	1	0	mmu-miR-592-3p				-0.19	-0.19	N/A
BMX	ENST00000357607.2	BMX non-receptor tyrosine kinase	5	1	0	0	1	0	mmu-miR-592-3p				-0.19	-0.19	N/A
CABLES2	ENST00000279101.5	Cdk5 and Abl enzyme substrate 2	450	1	0	1	0	0	mmu-miR-592-3p				-0.19	-0.19	N/A
ZNF655	ENST00000425063.1	zinc finger protein 655	709	1	0	0	1	4	mmu-miR-592-3p				-0.19	-0.19	N/A
ZSCAN29	ENST00000562072.1	zinc finger and SCAN domain containing 29	32	1	0	0	1	1	mmu-miR-592-3p				-0.19	-0.19	N/A
RABL6	ENST00000432842.2	RAB, member RAS oncogene family-like 6	10	1	0	0	1	0	mmu-miR-592-3p				-0.19	-0.19	N/A
FAM118A	ENST00000216214.3	family with sequence similarity 118, member A	202	1	0	0	1	0	mmu-miR-592-3p				-0.19	-0.19	N/A
PIGZ	ENST00000412723.1	phosphatidylinositol glycan anchor biosynthesis, class Z	1071	1	0	0	1	0	mmu-miR-592-3p				-0.19	-0.19	N/A
HGSNAT	ENST00000379644.4	heparan-alpha-glucosaminide N-acetyltransferase	865	1	0	1	0	0	mmu-miR-592-3p				-0.19	-0.27	N/A
LACC1	ENST00000325686.6	laccase (multicopper oxidoreductase) domain containing 1	15	1	0	0	1	1	mmu-miR-592-3p				-0.19	-0.19	N/A
CTDP1	ENST00000075430.7	CTD (carboxy-terminal domain, RNA polymerase II, polypeptide A) phosphatase, subunit 1	63	1	0	1	0	1	mmu-miR-592-3p				-0.19	-0.19	N/A
TAF3	ENST00000344293.5	TAF3 RNA polymerase II, TATA box binding protein (TBP)-associated factor, 140kDa	225	1	0	0	1	0	mmu-miR-592-3p				-0.19	-0.19	N/A
FAM134B	ENST00000399793.2	family with sequence similarity 134, member B	102	1	0	0	1	3	mmu-miR-592-3p				-0.19	-0.25	N/A
PAK3	ENST00000372007.5	p21 protein (Cdc42/Rac)-activated kinase 3	8	1	0	1	0	2	mmu-miR-592-3p				-0.19	-0.19	N/A
CDRT4	ENST00000312177.6	CMT1A duplicated region transcript 4	109	1	0	0	1	1	mmu-miR-592-3p				-0.19	-0.19	N/A
TEF	ENST00000266304.4	thyrotrophic embryonic factor	60	2	0	0	2	2	mmu-miR-592-3p				-0.19	-0.19	N/A
ZSWIM1	ENST00000372523.1	zinc finger, SWIM-type containing 1	72	1	0	1	0	0	mmu-miR-592-3p				-0.19	-0.2	N/A
TMX3	ENST00000299608.2	thioredoxin-related transmembrane protein 3	348	1	0	0	1	1	mmu-miR-592-3p				-0.19	-0.2	N/A
APOA5	ENST00000227665.4	apolipoprotein A-V	14	1	0	1	0	3	mmu-miR-592-3p				-0.19	-0.34	N/A
ULK2	ENST00000395544.4	unc-51 like autophagy activating kinase 2	489	1	0	0	1	2	mmu-miR-592-3p				-0.18	-0.21	N/A
EMILIN3	ENST00000332312.3	elastin microfibril interfacer 3	12	1	1	0	0	0	mmu-miR-592-3p				-0.18	-0.18	N/A
LTBP2	ENST00000261978.4	latent transforming growth factor beta binding protein 2	1616	2	1	0	1	1	mmu-miR-592-3p				-0.18	-0.19	N/A
AC117395.1	ENST00000593416.1	LOC646903 protein; Uncharacterized protein	22	1	0	0	1	0	mmu-miR-592-3p				-0.18	-0.18	N/A
MRC1L1	ENST00000331429.2	cDNA FLJ56855, highly similar to Macrophage mannose receptor 1	5	1	0	0	1	0	mmu-miR-592-3p				-0.18	-0.18	N/A
HK1	ENST00000359426.6	hexokinase 1	620	1	0	1	0	0	mmu-miR-592-3p				-0.18	-0.18	N/A
NSUN4	ENST00000474844.1	NOP2/Sun domain family, member 4	422	1	0	0	1	0	mmu-miR-592-3p				-0.18	-0.18	N/A
MRC1	ENST00000239761.3	mannose receptor, C type 1	5	1	0	0	1	0	mmu-miR-592-3p				-0.18	-0.18	N/A
HSDL1	ENST00000219439.4	hydroxysteroid dehydrogenase like 1	699	1	0	0	1	2	mmu-miR-592-3p				-0.18	-0.21	N/A
DCUN1D4	ENST00000334635.5	DCN1, defective in cullin neddylation 1, domain containing 4	1118	1	1	0	0	1	mmu-miR-592-3p				-0.18	-0.21	N/A
SEC23A	ENST00000537403.1	Sec23 homolog A (S. cerevisiae)	413	1	0	0	1	0	mmu-miR-592-3p				-0.18	-0.19	N/A
SFTA3	ENST00000518529.2	surfactant associated 3	5	1	0	0	1	0	mmu-miR-592-3p				-0.18	-0.18	N/A
HIGD1A	ENST00000321331.7	HIG1 hypoxia inducible domain family, member 1A	254	1	0	0	1	0	mmu-miR-592-3p				-0.18	-0.19	N/A
ARRB2	ENST00000575877.1	arrestin, beta 2	158	1	0	0	1	0	mmu-miR-592-3p				-0.18	-0.18	N/A
AGBL1	ENST00000441037.2	ATP/GTP binding protein-like 1	5	1	0	0	1	0	mmu-miR-592-3p				-0.18	-0.18	N/A
PRND	ENST00000305817.2	prion protein 2 (dublet)	5	1	0	1	0	1	mmu-miR-592-3p				-0.18	-0.18	N/A
ENPP4	ENST00000321037.4	ectonucleotide pyrophosphatase/phosphodiesterase 4 (putative)	114	1	1	0	0	1	mmu-miR-592-3p				-0.18	-0.2	N/A
RPRD1A	ENST00000399022.4	regulation of nuclear pre-mRNA domain containing 1A	333	2	1	0	1	0	mmu-miR-592-3p				-0.18	-0.4	N/A
AC138655.1	ENST00000601243.1	CDNA: FLJ23120 fis, clone LNG07989; HCG1987724; Uncharacterized protein	5	1	0	0	1	0	mmu-miR-592-3p				-0.18	-0.18	N/A
INSIG1	ENST00000342407.5	insulin induced gene 1	1776	1	0	0	1	1	mmu-miR-592-3p				-0.18	-0.21	N/A
CDKN2B	ENST00000380142.4	cyclin-dependent kinase inhibitor 2B (p15, inhibits CDK4)	373	1	0	0	1	0	mmu-miR-592-3p				-0.18	-0.18	N/A
NUDT10	ENST00000376006.3	nudix (nucleoside diphosphate linked moiety X)-type motif 10	9	1	0	0	1	0	mmu-miR-592-3p				-0.18	-0.18	N/A
DFFB	ENST00000378209.3	DNA fragmentation factor, 40kDa, beta polypeptide (caspase-activated DNase)	55	1	0	1	0	0	mmu-miR-592-3p				-0.18	-0.18	N/A
WDFY1	ENST00000233055.4	WD repeat and FYVE domain containing 1	88	1	0	1	0	2	mmu-miR-592-3p				-0.18	-0.18	N/A
TRAK2	ENST00000332624.3	trafficking protein, kinesin binding 2	353	2	0	0	2	0	mmu-miR-592-3p				-0.18	-0.21	N/A
COLGALT1	ENST00000252599.4	collagen beta(1-O)galactosyltransferase 1	427	1	0	0	1	0	mmu-miR-592-3p				-0.18	-0.2	N/A
GPATCH2	ENST00000366935.3	G patch domain containing 2	108	1	0	1	0	0	mmu-miR-592-3p				-0.18	-0.18	N/A
POU1F1	ENST00000350375.2	POU class 1 homeobox 1	5	1	0	0	1	0	mmu-miR-592-3p				-0.18	-0.18	N/A
FOXRED1	ENST00000263578.5	FAD-dependent oxidoreductase domain containing 1	309	1	0	0	1	0	mmu-miR-592-3p				-0.18	-0.18	N/A
LRRK2	ENST00000298910.7	leucine-rich repeat kinase 2	37	1	0	0	1	0	mmu-miR-592-3p				-0.18	-0.18	N/A
DNAJA1	ENST00000330899.4	DnaJ (Hsp40) homolog, subfamily A, member 1	789	1	0	0	1	1	mmu-miR-592-3p				-0.18	-0.22	N/A
ZNF800	ENST00000393313.1	zinc finger protein 800	239	1	0	0	1	0	mmu-miR-592-3p				-0.18	-0.18	N/A
SLC9A3R1	ENST00000262613.5	solute carrier family 9, subfamily A (NHE3, cation proton antiporter 3), member 3 regulator 1	2939	1	0	0	1	0	mmu-miR-592-3p				-0.18	-0.18	N/A
LANCL3	ENST00000378621.3	LanC lantibiotic synthetase component C-like 3 (bacterial)	15	1	0	1	0	2	mmu-miR-592-3p				-0.18	-0.2	N/A
AC112693.2	ENST00000599897.1		5	1	0	0	1	0	mmu-miR-592-3p				-0.18	-0.18	N/A
KDM1B	ENST00000388870.2	lysine (K)-specific demethylase 1B	238	1	0	1	0	1	mmu-miR-592-3p				-0.18	-0.2	N/A
TERF2IP	ENST00000300086.4	telomeric repeat binding factor 2, interacting protein	38	1	0	0	1	0	mmu-miR-592-3p				-0.18	-0.18	N/A
FAM172A	ENST00000395965.3	family with sequence similarity 172, member A	257	1	0	1	0	1	mmu-miR-592-3p				-0.17	-0.17	N/A
PHC1	ENST00000433083.2	polyhomeotic homolog 1 (Drosophila)	5	1	0	1	0	0	mmu-miR-592-3p				-0.17	-0.17	N/A
ABCC12	ENST00000416054.1	ATP-binding cassette, sub-family C (CFTR/MRP), member 12	5	1	0	0	1	1	mmu-miR-592-3p				-0.17	-0.17	N/A
FBXW7	ENST00000281708.4	F-box and WD repeat domain containing 7, E3 ubiquitin protein ligase	12	1	0	1	0	0	mmu-miR-592-3p				-0.17	-0.17	N/A
TOP2A	ENST00000423485.1	topoisomerase (DNA) II alpha 170kDa	9054	1	0	1	0	0	mmu-miR-592-3p				-0.17	-0.17	N/A
TNK1	ENST00000570896.1	tyrosine kinase, non-receptor, 1	51	1	0	0	1	0	mmu-miR-592-3p				-0.17	-0.17	N/A
ST6GAL2	ENST00000361686.4	ST6 beta-galactosamide alpha-2,6-sialyltranferase 2	5	1	0	0	1	1	mmu-miR-592-3p				-0.17	-0.17	N/A
ANKRD23	ENST00000318357.4	ankyrin repeat domain 23	9	1	1	0	0	0	mmu-miR-592-3p				-0.17	-0.17	N/A
SOX4	ENST00000244745.1	SRY (sex determining region Y)-box 4	2736	1	0	1	0	3	mmu-miR-592-3p				-0.17	-0.21	N/A
CXADR	ENST00000356275.6	coxsackie virus and adenovirus receptor	56	1	0	0	1	2	mmu-miR-592-3p				-0.17	-0.2	N/A
EIF3A	ENST00000369144.3	eukaryotic translation initiation factor 3, subunit A	638	1	0	0	1	0	mmu-miR-592-3p				-0.17	-0.17	N/A
ZNF3	ENST00000424697.1	zinc finger protein 3	671	1	0	0	1	0	mmu-miR-592-3p				-0.17	-0.17	N/A
ZC3HC1	ENST00000358303.4	zinc finger, C3HC-type containing 1	566	1	0	0	1	0	mmu-miR-592-3p				-0.17	-0.17	N/A
CRX	ENST00000221996.7	cone-rod homeobox	5	1	0	0	1	0	mmu-miR-592-3p				-0.17	-0.17	N/A
PDHX	ENST00000448838.3	pyruvate dehydrogenase complex, component X	40	1	0	0	1	0	mmu-miR-592-3p				-0.17	-0.17	N/A
MAP2K5	ENST00000178640.5	mitogen-activated protein kinase kinase 5	406	1	0	0	1	0	mmu-miR-592-3p				-0.17	-0.17	N/A
MOCS2	ENST00000450852.3	molybdenum cofactor synthesis 2	100	1	0	1	0	1	mmu-miR-592-3p				-0.17	-0.23	N/A
UBE2E3	ENST00000410062.4	ubiquitin-conjugating enzyme E2E 3	15	1	0	0	1	1	mmu-miR-592-3p				-0.17	-0.23	N/A
FAM118B	ENST00000533050.1	family with sequence similarity 118, member B	788	1	0	0	1	0	mmu-miR-592-3p				-0.17	-0.17	N/A
ITFG2	ENST00000228799.2	integrin alpha FG-GAP repeat containing 2	27	1	0	0	1	0	mmu-miR-592-3p				-0.17	-0.17	N/A
GTF2E1	ENST00000283875.5	general transcription factor IIE, polypeptide 1, alpha 56kDa	218	1	0	0	1	0	mmu-miR-592-3p				-0.17	-0.17	N/A
JAM2	ENST00000480456.1	junctional adhesion molecule 2	41	1	0	0	1	0	mmu-miR-592-3p				-0.17	-0.17	N/A
KLHL12	ENST00000367259.1	kelch-like family member 12	24	1	0	0	1	1	mmu-miR-592-3p				-0.17	-0.17	N/A
EGR1	ENST00000239938.4	early growth response 1	1956	1	0	0	1	1	mmu-miR-592-3p				-0.17	-0.17	N/A
FAM134A	ENST00000430297.2	family with sequence similarity 134, member A	3080	2	0	0	2	1	mmu-miR-592-3p				-0.17	-0.27	N/A
TGM4	ENST00000296125.4	transglutaminase 4	5	1	0	1	0	0	mmu-miR-592-3p				-0.17	-0.17	N/A
MTNR1B	ENST00000257068.2	melatonin receptor 1B	5	1	0	0	1	0	mmu-miR-592-3p				-0.17	-0.17	N/A
DIS3	ENST00000377767.4	DIS3 mitotic control homolog (S. cerevisiae)	140	1	0	0	1	0	mmu-miR-592-3p				-0.17	-0.17	N/A
CXorf57	ENST00000372548.4	chromosome X open reading frame 57	409	1	0	0	1	1	mmu-miR-592-3p				-0.17	-0.17	N/A
LHFPL1	ENST00000371968.3	lipoma HMGIC fusion partner-like 1	5	1	0	0	1	0	mmu-miR-592-3p				-0.17	-0.17	N/A
GCFC2	ENST00000541687.1	GC-rich sequence DNA-binding factor 2	88	1	0	0	1	0	mmu-miR-592-3p				-0.17	-0.17	N/A
NMT1	ENST00000592782.1	N-myristoyltransferase 1	1991	1	0	1	0	1	mmu-miR-592-3p				-0.17	-0.17	N/A
AQP11	ENST00000313578.3	aquaporin 11	75	1	0	0	1	1	mmu-miR-592-3p				-0.17	-0.4	N/A
SENP6	ENST00000541192.1	SUMO1/sentrin specific peptidase 6	298	1	0	0	1	0	mmu-miR-592-3p				-0.17	-0.17	N/A
KIAA1109	ENST00000388738.3	KIAA1109	591	1	0	0	1	0	mmu-miR-592-3p				-0.17	-0.17	N/A
ASB7	ENST00000332783.7	ankyrin repeat and SOCS box containing 7	95	1	0	0	1	1	mmu-miR-592-3p				-0.17	-0.17	N/A
MPP5	ENST00000261681.4	membrane protein, palmitoylated 5 (MAGUK p55 subfamily member 5)	354	1	0	0	1	2	mmu-miR-592-3p				-0.17	-0.18	N/A
SUCO	ENST00000367723.4	SUN domain containing ossification factor	86	2	0	0	2	1	mmu-miR-592-3p				-0.17	-0.17	N/A
FAM26E	ENST00000368599.3	family with sequence similarity 26, member E	32	1	0	0	1	0	mmu-miR-592-3p				-0.17	-0.17	N/A
BBS4	ENST00000268057.4	Bardet-Biedl syndrome 4	121	1	0	0	1	0	mmu-miR-592-3p				-0.17	-0.17	N/A
MAT1A	ENST00000372213.3	methionine adenosyltransferase I, alpha	19	1	0	0	1	0	mmu-miR-592-3p				-0.17	-0.17	N/A
KIAA2013	ENST00000376572.3	KIAA2013	652	1	0	0	1	0	mmu-miR-592-3p				-0.16	-0.17	N/A
ARHGAP44	ENST00000262444.9	Rho GTPase activating protein 44	22	2	0	0	2	0	mmu-miR-592-3p				-0.16	-0.18	N/A
ZBTB8OS	ENST00000373501.2	zinc finger and BTB domain containing 8 opposite strand	74	1	0	0	1	0	mmu-miR-592-3p				-0.16	-0.2	N/A
ELL3	ENST00000319359.3	elongation factor RNA polymerase II-like 3	29	1	0	0	1	0	mmu-miR-592-3p				-0.16	-0.16	N/A
NECAB1	ENST00000417640.2	N-terminal EF-hand calcium binding protein 1	5	1	0	1	0	0	mmu-miR-592-3p				-0.16	-0.16	N/A
AMOT	ENST00000304758.1	angiomotin	515	1	0	0	1	2	mmu-miR-592-3p				-0.16	-0.24	N/A
TMEM170A	ENST00000357613.4	transmembrane protein 170A	70	1	0	0	1	1	mmu-miR-592-3p				-0.16	-0.2	N/A
GPD2	ENST00000540309.1	glycerol-3-phosphate dehydrogenase 2 (mitochondrial)	196	2	0	0	2	2	mmu-miR-592-3p				-0.16	-0.17	N/A
PPIP5K2	ENST00000321521.9	diphosphoinositol pentakisphosphate kinase 2	203	2	0	0	2	4	mmu-miR-592-3p				-0.16	-0.23	N/A
PHYHIP	ENST00000321613.3	phytanoyl-CoA 2-hydroxylase interacting protein	14	1	0	1	0	0	mmu-miR-592-3p				-0.16	-0.16	N/A
NDST3	ENST00000296499.5	N-deacetylase/N-sulfotransferase (heparan glucosaminyl) 3	5	1	1	0	0	0	mmu-miR-592-3p				-0.16	-0.16	N/A
PRKCQ	ENST00000263125.5	protein kinase C, theta	7	2	0	0	2	0	mmu-miR-592-3p				-0.16	-0.22	N/A
USP6	ENST00000332776.4	ubiquitin specific peptidase 6 (Tre-2 oncogene)	5	1	0	0	1	1	mmu-miR-592-3p				-0.16	-0.16	N/A
RP9	ENST00000297157.3	retinitis pigmentosa 9 (autosomal dominant)	426	1	0	0	1	0	mmu-miR-592-3p				-0.16	-0.16	N/A
LIN28A	ENST00000326279.6	lin-28 homolog A (C. elegans)	5	2	0	1	1	0	mmu-miR-592-3p				-0.16	-0.16	N/A
SYP	ENST00000263233.4	synaptophysin	15	1	0	1	0	0	mmu-miR-592-3p				-0.16	-0.16	N/A
NPLOC4	ENST00000572760.1	nuclear protein localization 4 homolog (S. cerevisiae)	1360	1	0	1	0	0	mmu-miR-592-3p				-0.16	-0.19	N/A
RAB33B	ENST00000305626.5	RAB33B, member RAS oncogene family	270	1	0	0	1	0	mmu-miR-592-3p				-0.16	-0.16	N/A
LEPROTL1	ENST00000321250.8	leptin receptor overlapping transcript-like 1	1242	2	0	2	0	0	mmu-miR-592-3p				-0.16	-0.27	N/A
CACNA2D1	ENST00000356860.3	calcium channel, voltage-dependent, alpha 2/delta subunit 1	418	2	0	1	1	0	mmu-miR-592-3p				-0.16	-0.17	N/A
PIGG	ENST00000296306.7	phosphatidylinositol glycan anchor biosynthesis, class G	487	1	0	0	1	1	mmu-miR-592-3p				-0.16	-0.16	N/A
SP4	ENST00000222584.3	Sp4 transcription factor	131	1	0	1	0	0	mmu-miR-592-3p				-0.16	-0.16	N/A
ASAH1	ENST00000262097.6	N-acylsphingosine amidohydrolase (acid ceramidase) 1	445	1	0	1	0	0	mmu-miR-592-3p				-0.16	-0.2	N/A
REEP2	ENST00000254901.5	receptor accessory protein 2	606	1	0	0	1	0	mmu-miR-592-3p				-0.16	-0.16	N/A
TP53AIP1	ENST00000602346.1	tumor protein p53 regulated apoptosis inducing protein 1	5	1	0	0	1	0	mmu-miR-592-3p				-0.16	-0.16	N/A
F2RL1	ENST00000296677.4	coagulation factor II (thrombin) receptor-like 1	184	1	0	0	1	0	mmu-miR-592-3p				-0.16	-0.16	N/A
C11orf82	ENST00000528759.1	chromosome 11 open reading frame 82	579	1	0	0	1	1	mmu-miR-592-3p				-0.16	-0.16	N/A
ELP5	ENST00000574993.1	elongator acetyltransferase complex subunit 5	123	2	0	0	2	0	mmu-miR-592-3p				-0.16	-0.28	N/A
TVP23C-CDRT4	ENST00000522212.2	TVP23C-CDRT4 readthrough	109	1	0	0	1	1	mmu-miR-592-3p				-0.16	-0.16	N/A
PRDM13	ENST00000369215.4	PR domain containing 13	17	1	0	0	1	0	mmu-miR-592-3p				-0.16	-0.16	N/A
MICU1	ENST00000361114.5	mitochondrial calcium uptake 1	325	1	0	0	1	0	mmu-miR-592-3p				-0.16	-0.17	N/A
TP73	ENST00000378280.1	tumor protein p73	831	1	0	0	1	1	mmu-miR-592-3p				-0.16	-0.18	N/A
C1orf173	ENST00000326665.5	chromosome 1 open reading frame 173	5	1	0	0	1	2	mmu-miR-592-3p				-0.16	-0.16	N/A
CATSPER2	ENST00000396879.1	cation channel, sperm associated 2	5	1	0	0	1	0	mmu-miR-592-3p				-0.16	-0.16	N/A
TNN	ENST00000239462.4	tenascin N	17	1	0	0	1	0	mmu-miR-592-3p				-0.16	-0.16	N/A
MTPN	ENST00000393085.3	myotrophin	1296	1	0	0	1	1	mmu-miR-592-3p				-0.16	-0.16	N/A
TCF7	ENST00000518915.1	transcription factor 7 (T-cell specific, HMG-box)	883	1	0	0	1	1	mmu-miR-592-3p				-0.16	-0.16	N/A
CCDC147	ENST00000369704.3	coiled-coil domain containing 147	5	1	0	0	1	0	mmu-miR-592-3p				-0.15	-0.15	N/A
TCEA2	ENST00000395053.3	transcription elongation factor A (SII), 2	181	1	0	0	1	0	mmu-miR-592-3p				-0.15	-0.15	N/A
C17orf85	ENST00000158149.3	chromosome 17 open reading frame 85	718	1	0	0	1	4	mmu-miR-592-3p				-0.15	-0.19	N/A
MFN2	ENST00000444836.1	mitofusin 2	1096	1	0	0	1	2	mmu-miR-592-3p				-0.15	-0.15	N/A
SOX11	ENST00000322002.3	SRY (sex determining region Y)-box 11	1100	2	0	1	1	1	mmu-miR-592-3p				-0.15	-0.17	N/A
KCTD21	ENST00000340067.3	potassium channel tetramerization domain containing 21	90	1	0	0	1	1	mmu-miR-592-3p				-0.15	-0.15	N/A
DKK2	ENST00000285311.3	dickkopf WNT signaling pathway inhibitor 2	5	1	0	0	1	2	mmu-miR-592-3p				-0.15	-0.15	N/A
C12orf79	ENST00000549802.1	chromosome 12 open reading frame 79	5	1	0	0	1	0	mmu-miR-592-3p				-0.15	-0.15	N/A
MAP4	ENST00000383737.4	microtubule-associated protein 4	3914	1	0	0	1	1	mmu-miR-592-3p				-0.15	-0.18	N/A
TTPAL	ENST00000372906.2	tocopherol (alpha) transfer protein-like	265	1	0	0	1	1	mmu-miR-592-3p				-0.15	-0.16	N/A
CLEC1B	ENST00000428126.2	C-type lectin domain family 1, member B	5	1	0	0	1	0	mmu-miR-592-3p				-0.15	-0.15	N/A
TRAM1L1	ENST00000310754.4	translocation associated membrane protein 1-like 1	7	1	0	0	1	0	mmu-miR-592-3p				-0.15	-0.15	N/A
ZNF740	ENST00000416904.3	zinc finger protein 740	2137	1	0	1	0	1	mmu-miR-592-3p				-0.15	-0.16	N/A
GPM6A	ENST00000280187.7	glycoprotein M6A	335	1	0	0	1	0	mmu-miR-592-3p				-0.15	-0.16	N/A
UBE2QL1	ENST00000399816.3	ubiquitin-conjugating enzyme E2Q family-like 1	10	1	0	0	1	1	mmu-miR-592-3p				-0.15	-0.17	N/A
EIF2B2	ENST00000266126.5	eukaryotic translation initiation factor 2B, subunit 2 beta, 39kDa	1210	1	0	0	1	1	mmu-miR-592-3p				-0.15	-0.19	N/A
PYGM	ENST00000377432.3	phosphorylase, glycogen, muscle	5	1	0	0	1	0	mmu-miR-592-3p				-0.15	-0.15	N/A
ST3GAL3	ENST00000372377.4	ST3 beta-galactoside alpha-2,3-sialyltransferase 3	135	1	0	0	1	0	mmu-miR-592-3p				-0.15	-0.15	N/A
SLX4IP	ENST00000334534.5	SLX4 interacting protein	0	2	0	0	2	0	mmu-miR-592-3p				-0.15	-0.15	N/A
SEC24A	ENST00000398844.2	SEC24 family, member A (S. cerevisiae)	679	1	0	0	1	0	mmu-miR-592-3p				-0.15	-0.15	N/A
UBAC2	ENST00000376440.2	UBA domain containing 2	902	1	0	1	0	1	mmu-miR-592-3p				-0.15	-0.15	N/A
CDCA7	ENST00000306721.3	cell division cycle associated 7	182	1	0	0	1	0	mmu-miR-592-3p				-0.15	-0.15	N/A
SRP72	ENST00000342756.5	signal recognition particle 72kDa	185	1	0	0	1	0	mmu-miR-592-3p				-0.15	-0.15	N/A
PTCH1	ENST00000430669.2	patched 1	123	2	0	1	1	1	mmu-miR-592-3p				-0.15	-0.16	N/A
HTR2B	ENST00000258400.3	5-hydroxytryptamine (serotonin) receptor 2B, G protein-coupled	5	1	0	0	1	0	mmu-miR-592-3p				-0.15	-0.15	N/A
MYOM2	ENST00000262113.4	myomesin 2	9	1	0	1	0	0	mmu-miR-592-3p				-0.15	-0.15	N/A
TDRKH	ENST00000368825.3	tudor and KH domain containing	325	1	0	0	1	0	mmu-miR-592-3p				-0.15	-0.15	N/A
WASF2	ENST00000536657.1	WAS protein family, member 2	311	1	0	1	0	1	mmu-miR-592-3p				-0.15	-0.15	N/A
SLC25A29	ENST00000392908.3	solute carrier family 25 (mitochondrial carnitine/acylcarnitine carrier), member 29	1101	1	0	0	1	1	mmu-miR-592-3p				-0.15	-0.15	N/A
TSHZ1	ENST00000322038.5	teashirt zinc finger homeobox 1	174	1	0	1	0	0	mmu-miR-592-3p				-0.15	-0.15	N/A
PRPH2	ENST00000230381.5	peripherin 2 (retinal degeneration, slow)	5	1	0	0	1	0	mmu-miR-592-3p				-0.15	-0.15	N/A
CMPK2	ENST00000256722.5	cytidine monophosphate (UMP-CMP) kinase 2, mitochondrial	13	1	0	0	1	1	mmu-miR-592-3p				-0.15	-0.15	N/A
LIG4	ENST00000356922.4	ligase IV, DNA, ATP-dependent	113	1	0	0	1	1	mmu-miR-592-3p				-0.15	-0.15	N/A
GOSR1	ENST00000225724.5	golgi SNAP receptor complex member 1	668	1	0	0	1	1	mmu-miR-592-3p				-0.15	-0.17	N/A
SLAMF8	ENST00000289707.5	SLAM family member 8	5	2	0	1	1	0	mmu-miR-592-3p				-0.15	-0.25	N/A
CDC23	ENST00000394886.2	cell division cycle 23	740	1	0	0	1	1	mmu-miR-592-3p				-0.15	-0.15	N/A
STIM2	ENST00000467011.1	stromal interaction molecule 2	380	1	0	1	0	1	mmu-miR-592-3p				-0.15	-0.15	N/A
LANCL2	ENST00000254770.2	LanC lantibiotic synthetase component C-like 2 (bacterial)	237	1	0	0	1	1	mmu-miR-592-3p				-0.15	-0.19	N/A
WDR92	ENST00000295121.6	WD repeat domain 92	132	1	0	0	1	1	mmu-miR-592-3p				-0.15	-0.22	N/A
FSIP1	ENST00000350221.3	fibrous sheath interacting protein 1	10	1	0	0	1	0	mmu-miR-592-3p				-0.15	-0.15	N/A
TMEM107	ENST00000532998.1	transmembrane protein 107	585	1	0	0	1	0	mmu-miR-592-3p				-0.15	-0.15	N/A
DCUN1D2	ENST00000332592.3	DCN1, defective in cullin neddylation 1, domain containing 2	17	1	0	0	1	1	mmu-miR-592-3p				-0.15	-0.26	N/A
COLQ	ENST00000383785.2	collagen-like tail subunit (single strand of homotrimer) of asymmetric acetylcholinesterase	8	1	0	0	1	1	mmu-miR-592-3p				-0.15	-0.15	N/A
TMEM182	ENST00000412401.2	transmembrane protein 182	69	1	0	0	1	1	mmu-miR-592-3p				-0.15	-0.16	N/A
DCP1A	ENST00000607628.1	decapping mRNA 1A	87	2	0	0	2	2	mmu-miR-592-3p				-0.15	-0.15	N/A
MLK4	ENST00000366624.3	Mitogen-activated protein kinase kinase kinase MLK4	405	1	0	0	1	1	mmu-miR-592-3p				-0.15	-0.15	N/A
ISCA1	ENST00000375991.4	iron-sulfur cluster assembly 1	5	1	0	0	1	1	mmu-miR-592-3p				-0.14	-0.14	N/A
DACT2	ENST00000366795.3	dishevelled-binding antagonist of beta-catenin 2	48	1	0	0	1	0	mmu-miR-592-3p				-0.14	-0.14	N/A
EPHA8	ENST00000166244.3	EPH receptor A8	5	1	0	0	1	1	mmu-miR-592-3p				-0.14	-0.14	N/A
PPM1K	ENST00000608933.1	protein phosphatase, Mg2+/Mn2+ dependent, 1K	46	1	0	0	1	1	mmu-miR-592-3p				-0.14	-0.15	N/A
MBTD1	ENST00000586178.1	mbt domain containing 1	113	1	0	1	0	1	mmu-miR-592-3p				-0.14	-0.14	N/A
ST3GAL5	ENST00000393808.3	ST3 beta-galactoside alpha-2,3-sialyltransferase 5	5	1	0	1	0	1	mmu-miR-592-3p				-0.14	-0.14	N/A
RASL10B	ENST00000268864.3	RAS-like, family 10, member B	1495	1	0	0	1	1	mmu-miR-592-3p				-0.14	-0.15	N/A
PIK3R6	ENST00000311434.9	phosphoinositide-3-kinase, regulatory subunit 6	5	1	0	0	1	0	mmu-miR-592-3p				-0.14	-0.14	N/A
FCGR2A	ENST00000271450.6	Fc fragment of IgG, low affinity IIa, receptor (CD32)	5	1	0	0	1	0	mmu-miR-592-3p				-0.14	-0.14	N/A
PHF21B	ENST00000403565.1	PHD finger protein 21B	8	1	0	0	1	0	mmu-miR-592-3p				-0.14	-0.14	N/A
STARD4	ENST00000512160.1	StAR-related lipid transfer (START) domain containing 4	767	1	0	0	1	0	mmu-miR-592-3p				-0.14	-0.14	N/A
ARMC6	ENST00000392335.2	armadillo repeat containing 6	1295	1	0	0	1	0	mmu-miR-592-3p				-0.14	-0.14	N/A
TMEM42	ENST00000302392.4	transmembrane protein 42	137	1	0	1	0	0	mmu-miR-592-3p				-0.14	-0.14	N/A
TXNDC2	ENST00000357775.5	thioredoxin domain containing 2 (spermatozoa)	5	1	0	1	0	0	mmu-miR-592-3p				-0.14	-0.14	N/A
GUCY2C	ENST00000261170.3	guanylate cyclase 2C (heat stable enterotoxin receptor)	5	1	0	0	1	0	mmu-miR-592-3p				-0.14	-0.14	N/A
UBFD1	ENST00000395878.3	ubiquitin family domain containing 1	6826	1	0	0	1	2	mmu-miR-592-3p				-0.14	-0.14	N/A
BTN2A1	ENST00000429381.1	butyrophilin, subfamily 2, member A1	839	1	0	0	1	0	mmu-miR-592-3p				-0.14	-0.14	N/A
STAT1	ENST00000540176.1	signal transducer and activator of transcription 1, 91kDa	326	1	0	0	1	0	mmu-miR-592-3p				-0.14	-0.14	N/A
YME1L1	ENST00000326799.3	YME1-like 1 ATPase	477	1	0	0	1	0	mmu-miR-592-3p				-0.14	-0.19	N/A
CPEB4	ENST00000265085.5	cytoplasmic polyadenylation element binding protein 4	472	2	0	0	2	1	mmu-miR-592-3p				-0.14	-0.16	N/A
SDR9C7	ENST00000293502.1	short chain dehydrogenase/reductase family 9C, member 7	6	1	0	0	1	0	mmu-miR-592-3p				-0.14	-0.14	N/A
CLCN2	ENST00000423355.2	chloride channel, voltage-sensitive 2	44	1	0	0	1	0	mmu-miR-592-3p				-0.14	-0.14	N/A
SRRM2	ENST00000301740.8	serine/arginine repetitive matrix 2	5111	1	0	0	1	0	mmu-miR-592-3p				-0.14	-0.14	N/A
COIL	ENST00000240316.4	coilin	5	1	0	0	1	0	mmu-miR-592-3p				-0.14	-0.14	N/A
GTF2I	ENST00000416070.1	general transcription factor IIi	5	1	1	0	0	0	mmu-miR-592-3p				-0.14	-0.14	N/A
PPP1R37	ENST00000221462.4	protein phosphatase 1, regulatory subunit 37	513	1	0	0	1	0	mmu-miR-592-3p				-0.14	-0.14	N/A
UBE2W	ENST00000517608.1	ubiquitin-conjugating enzyme E2W (putative)	102	2	0	0	2	0	mmu-miR-592-3p				-0.14	-0.14	N/A
PREPL	ENST00000541738.1	prolyl endopeptidase-like	612	1	0	1	0	1	mmu-miR-592-3p				-0.14	-0.17	N/A
KLHL1	ENST00000377844.4	kelch-like family member 1	40	1	0	0	1	0	mmu-miR-592-3p				-0.14	-0.14	N/A
ADNP	ENST00000371602.4	activity-dependent neuroprotector homeobox	635	1	0	0	1	1	mmu-miR-592-3p				-0.14	-0.14	N/A
KCNJ14	ENST00000391884.1	potassium inwardly-rectifying channel, subfamily J, member 14	29	1	0	1	0	1	mmu-miR-592-3p				-0.14	-0.17	N/A
CTD-2054N24.2	ENST00000559714.1	Uncharacterized protein	21	1	0	0	1	1	mmu-miR-592-3p				-0.14	-0.37	N/A
DCT	ENST00000377028.5	dopachrome tautomerase	5	1	0	0	1	0	mmu-miR-592-3p				-0.14	-0.14	N/A
ACOT9	ENST00000379303.5	acyl-CoA thioesterase 9	185	1	1	0	0	0	mmu-miR-592-3p				-0.14	-0.18	N/A
FERMT2	ENST00000395631.2	fermitin family member 2	5888	1	0	1	0	0	mmu-miR-592-3p				-0.14	-0.15	N/A
ZNF790	ENST00000356725.4	zinc finger protein 790	18	1	0	0	1	0	mmu-miR-592-3p				-0.14	-0.14	N/A
NHS	ENST00000380060.3	Nance-Horan syndrome (congenital cataracts and dental anomalies)	72	3	1	0	2	0	mmu-miR-592-3p				-0.14	-0.14	N/A
MRAP2	ENST00000257776.4	melanocortin 2 receptor accessory protein 2	25	1	0	0	1	0	mmu-miR-592-3p				-0.14	-0.14	N/A
KIAA0754	ENST00000530275.1	KIAA0754	5	1	0	0	1	1	mmu-miR-592-3p				-0.14	-0.14	N/A
KLHDC7A	ENST00000400664.1	kelch domain containing 7A	5	1	0	0	1	0	mmu-miR-592-3p				-0.14	-0.14	N/A
ARHGAP24	ENST00000395184.1	Rho GTPase activating protein 24	9	1	1	0	0	1	mmu-miR-592-3p				-0.14	-0.24	N/A
CDC42	ENST00000344548.3	cell division cycle 42	34	1	0	0	1	1	mmu-miR-592-3p				-0.14	-0.14	N/A
UNC13C	ENST00000545554.1	unc-13 homolog C (C. elegans)	14	1	0	0	1	0	mmu-miR-592-3p				-0.14	-0.14	N/A
KIAA1456	ENST00000524591.2	KIAA1456	24	2	0	0	2	0	mmu-miR-592-3p				-0.14	-0.14	N/A
RAC1	ENST00000348035.4	ras-related C3 botulinum toxin substrate 1 (rho family, small GTP binding protein Rac1)	739	1	0	0	1	0	mmu-miR-592-3p				-0.13	-0.14	N/A
PLA2G7	ENST00000274793.7	phospholipase A2, group VII (platelet-activating factor acetylhydrolase, plasma)	19	1	0	0	1	1	mmu-miR-592-3p				-0.13	-0.22	N/A
HNRNPA1	ENST00000546500.1	heterogeneous nuclear ribonucleoprotein A1	2079	1	0	0	1	0	mmu-miR-592-3p				-0.13	-0.14	N/A
ITGAX	ENST00000268296.4	integrin, alpha X (complement component 3 receptor 4 subunit)	5	1	0	0	1	0	mmu-miR-592-3p				-0.13	-0.13	N/A
LONRF1	ENST00000398246.3	LON peptidase N-terminal domain and ring finger 1	36	1	0	0	1	0	mmu-miR-592-3p				-0.13	-0.13	N/A
TBX5	ENST00000349716.5	T-box 5	68	1	0	0	1	0	mmu-miR-592-3p				-0.13	-0.13	N/A
ATG5	ENST00000360666.4	autophagy related 5	1078	1	0	0	1	0	mmu-miR-592-3p				-0.13	-0.13	N/A
S1PR3	ENST00000358157.2	sphingosine-1-phosphate receptor 3	70	2	0	2	0	1	mmu-miR-592-3p				-0.13	-0.18	N/A
C7orf13	ENST00000333319.6	chromosome 7 open reading frame 13	14	1	0	0	1	1	mmu-miR-592-3p				-0.13	-0.23	N/A
PVRL3	ENST00000319792.3	poliovirus receptor-related 3	361	1	0	0	1	2	mmu-miR-592-3p				-0.13	-0.14	N/A
ASCC3	ENST00000369162.2	activating signal cointegrator 1 complex subunit 3	159	1	0	0	1	0	mmu-miR-592-3p				-0.13	-0.13	N/A
KCNJ3	ENST00000295101.2	potassium inwardly-rectifying channel, subfamily J, member 3	21	1	0	0	1	1	mmu-miR-592-3p				-0.13	-0.13	N/A
HRCT1	ENST00000354323.2	histidine rich carboxyl terminus 1	13	1	0	0	1	0	mmu-miR-592-3p				-0.13	-0.13	N/A
IL17A	ENST00000340057.1	interleukin 17A	5	1	0	0	1	0	mmu-miR-592-3p				-0.13	-0.13	N/A
PIGQ	ENST00000321878.5	phosphatidylinositol glycan anchor biosynthesis, class Q	342	1	0	0	1	0	mmu-miR-592-3p				-0.13	-0.14	N/A
CDH3	ENST00000429102.2	cadherin 3, type 1, P-cadherin (placental)	21	1	0	0	1	0	mmu-miR-592-3p				-0.13	-0.13	N/A
TMEM87B	ENST00000283206.4	transmembrane protein 87B	219	1	0	0	1	1	mmu-miR-592-3p				-0.13	-0.15	N/A
CYB561A3	ENST00000294072.4	cytochrome b561 family, member A3	470	1	0	0	1	0	mmu-miR-592-3p				-0.13	-0.13	N/A
ANKRD44	ENST00000282272.8	ankyrin repeat domain 44	187	2	0	0	2	2	mmu-miR-592-3p				-0.13	-0.14	N/A
MICU3	ENST00000318063.5	mitochondrial calcium uptake family, member 3	9	1	0	0	1	0	mmu-miR-592-3p				-0.13	-0.13	N/A
CNOT6L	ENST00000504123.1	CCR4-NOT transcription complex, subunit 6-like	23	1	0	0	1	1	mmu-miR-592-3p				-0.13	-0.13	N/A
IDS	ENST00000422081.2	Iduronate 2-sulfatase (Hunter syndrome), isoform CRA_e; Iduronate 2-sulfatase 14 kDa chain; cDNA FLJ42669 fis, clone BRAMY2022168, highly similar to IDURONATE 2-SULFATASE	810	1	0	0	1	0	mmu-miR-592-3p				-0.13	-0.14	N/A
TNKS2	ENST00000371627.4	tankyrase, TRF1-interacting ankyrin-related ADP-ribose polymerase 2	205	1	0	1	0	2	mmu-miR-592-3p				-0.13	-0.22	N/A
DCTN4	ENST00000447998.2	dynactin 4 (p62)	153	1	0	0	1	0	mmu-miR-592-3p				-0.13	-0.13	N/A
LTBP4	ENST00000243562.9	latent transforming growth factor beta binding protein 4	32	1	0	0	1	0	mmu-miR-592-3p				-0.13	-0.13	N/A
SMUG1	ENST00000505128.1	single-strand-selective monofunctional uracil-DNA glycosylase 1	242	1	0	0	1	0	mmu-miR-592-3p				-0.13	-0.13	N/A
EPOR	ENST00000592375.2	erythropoietin receptor	96	1	0	1	0	0	mmu-miR-592-3p				-0.13	-0.13	N/A
SCP2	ENST00000488965.1	sterol carrier protein 2	3640	1	0	0	1	0	mmu-miR-592-3p				-0.13	-0.13	N/A
SETD2	ENST00000409792.3	SET domain containing 2	196	1	0	0	1	0	mmu-miR-592-3p				-0.13	-0.13	N/A
DUSP19	ENST00000354221.4	dual specificity phosphatase 19	42	1	0	0	1	0	mmu-miR-592-3p				-0.13	-0.17	N/A
C2orf72	ENST00000373640.4	chromosome 2 open reading frame 72	3885	1	0	0	1	1	mmu-miR-592-3p				-0.13	-0.13	N/A
OPRK1	ENST00000265572.3	opioid receptor, kappa 1	5	1	0	0	1	0	mmu-miR-592-3p				-0.13	-0.13	N/A
KITLG	ENST00000228280.5	KIT ligand	100	1	0	0	1	1	mmu-miR-592-3p				-0.13	-0.18	N/A
PTGER2	ENST00000245457.5	prostaglandin E receptor 2 (subtype EP2), 53kDa	84	1	0	0	1	0	mmu-miR-592-3p				-0.13	-0.13	N/A
AC005477.1	ENST00000542853.1		5	1	0	0	1	0	mmu-miR-592-3p				-0.13	-0.13	N/A
PPP1R3B	ENST00000310455.3	protein phosphatase 1, regulatory subunit 3B	20	1	1	0	0	1	mmu-miR-592-3p				-0.13	-0.23	N/A
LIN7C	ENST00000278193.2	lin-7 homolog C (C. elegans)	1701	1	0	1	0	1	mmu-miR-592-3p				-0.13	-0.14	N/A
PPARGC1B	ENST00000309241.5	peroxisome proliferator-activated receptor gamma, coactivator 1 beta	12	2	0	1	1	0	mmu-miR-592-3p				-0.13	-0.14	N/A
BEND4	ENST00000504360.1	BEN domain containing 4	187	1	0	1	0	1	mmu-miR-592-3p				-0.13	-0.13	N/A
ZBTB21	ENST00000398505.3	zinc finger and BTB domain containing 21	802	1	0	0	1	1	mmu-miR-592-3p				-0.13	-0.13	N/A
PLEK	ENST00000234313.7	pleckstrin	5	1	0	0	1	0	mmu-miR-592-3p				-0.13	-0.13	N/A
DMRT2	ENST00000259622.6	doublesex and mab-3 related transcription factor 2	5	1	0	0	1	0	mmu-miR-592-3p				-0.13	-0.13	N/A
INTS3	ENST00000318967.2	integrator complex subunit 3	88	1	0	0	1	0	mmu-miR-592-3p				-0.13	-0.13	N/A
SHC1	ENST00000368445.5	SHC (Src homology 2 domain containing) transforming protein 1	482	1	0	0	1	0	mmu-miR-592-3p				-0.12	-0.12	N/A
C11orf87	ENST00000327419.6	chromosome 11 open reading frame 87	5	1	0	1	0	2	mmu-miR-592-3p				-0.12	-0.12	N/A
SEL1L	ENST00000336735.4	sel-1 suppressor of lin-12-like (C. elegans)	1271	1	0	1	0	0	mmu-miR-592-3p				-0.12	-0.13	N/A
ROR1	ENST00000371079.1	receptor tyrosine kinase-like orphan receptor 1	80	1	0	1	0	2	mmu-miR-592-3p				-0.12	-0.12	N/A
C14orf105	ENST00000216445.3	chromosome 14 open reading frame 105	5	1	0	0	1	0	mmu-miR-592-3p				-0.12	-0.12	N/A
MROH6	ENST00000398882.3	maestro heat-like repeat family member 6	24	1	0	0	1	0	mmu-miR-592-3p				-0.12	-0.12	N/A
CDC42BPG	ENST00000342711.5	CDC42 binding protein kinase gamma (DMPK-like)	68	1	0	0	1	1	mmu-miR-592-3p				-0.12	-0.13	N/A
EGR3	ENST00000519492.1	early growth response 3	21	1	0	0	1	1	mmu-miR-592-3p				-0.12	-0.17	N/A
PAK2	ENST00000327134.3	p21 protein (Cdc42/Rac)-activated kinase 2	145	2	0	0	2	2	mmu-miR-592-3p				-0.12	-0.22	N/A
CDH22	ENST00000372262.3	cadherin 22, type 2	5	1	0	0	1	0	mmu-miR-592-3p				-0.12	-0.12	N/A
DRGX	ENST00000374139.2	dorsal root ganglia homeobox	5	1	0	0	1	1	mmu-miR-592-3p				-0.12	-0.12	N/A
OLFML2A	ENST00000288815.5	olfactomedin-like 2A	155	1	0	0	1	2	mmu-miR-592-3p				-0.12	-0.12	N/A
TSPAN17	ENST00000298564.10	tetraspanin 17	849	1	0	0	1	0	mmu-miR-592-3p				-0.12	-0.12	N/A
CMTM4	ENST00000394106.2	CKLF-like MARVEL transmembrane domain containing 4	22	4	1	0	3	3	mmu-miR-592-3p				-0.12	-0.3	N/A
CHRM3	ENST00000255380.4	cholinergic receptor, muscarinic 3	47	1	0	1	0	0	mmu-miR-592-3p				-0.12	-0.15	N/A
SIRT5	ENST00000606117.1	sirtuin 5	72	1	0	1	0	0	mmu-miR-592-3p				-0.12	-0.22	N/A
UBA2	ENST00000246548.4	ubiquitin-like modifier activating enzyme 2	122	1	0	0	1	0	mmu-miR-592-3p				-0.12	-0.14	N/A
PHLDA3	ENST00000367311.3	pleckstrin homology-like domain, family A, member 3	82	1	0	0	1	0	mmu-miR-592-3p				-0.12	-0.12	N/A
ZNF384	ENST00000319770.3	zinc finger protein 384	8	1	0	0	1	1	mmu-miR-592-3p				-0.12	-0.16	N/A
CD2AP	ENST00000359314.5	CD2-associated protein	145	1	0	0	1	0	mmu-miR-592-3p				-0.12	-0.12	N/A
AGBL4	ENST00000371839.1	ATP/GTP binding protein-like 4	5	1	0	0	1	0	mmu-miR-592-3p				-0.12	-0.12	N/A
LIPH	ENST00000296252.4	lipase, member H	18	1	0	0	1	1	mmu-miR-592-3p				-0.12	-0.12	N/A
SRPR	ENST00000332118.6	signal recognition particle receptor (docking protein)	2980	1	0	0	1	1	mmu-miR-592-3p				-0.12	-0.12	N/A
AP3M1	ENST00000355264.4	adaptor-related protein complex 3, mu 1 subunit	601	1	0	0	1	1	mmu-miR-592-3p				-0.12	-0.14	N/A
TOMM70A	ENST00000284320.5	translocase of outer mitochondrial membrane 70 homolog A (S. cerevisiae)	639	1	0	0	1	1	mmu-miR-592-3p				-0.12	-0.2	N/A
FCGR2B	ENST00000358671.5	Fc fragment of IgG, low affinity IIb, receptor (CD32)	5	1	0	0	1	0	mmu-miR-592-3p				-0.12	-0.12	N/A
MAP10	ENST00000418460.1	microtubule-associated protein 10	5	1	0	0	1	2	mmu-miR-592-3p				-0.12	-0.12	N/A
BTC	ENST00000395743.3	betacellulin	12	1	0	0	1	0	mmu-miR-592-3p				-0.12	-0.12	N/A
KLHL4	ENST00000373119.4	kelch-like family member 4	58	1	0	0	1	0	mmu-miR-592-3p				-0.12	-0.12	N/A
ZC3H12B	ENST00000338957.4	zinc finger CCCH-type containing 12B	29	1	0	0	1	0	mmu-miR-592-3p				-0.12	-0.12	N/A
FAM187A	ENST00000412523.2	family with sequence similarity 187, member A	31	1	0	0	1	0	mmu-miR-592-3p				-0.12	-0.12	N/A
SLC44A5	ENST00000370859.3	solute carrier family 44, member 5	395	1	0	0	1	0	mmu-miR-592-3p				-0.12	-0.12	N/A
CEP85L	ENST00000368491.3	centrosomal protein 85kDa-like	14	1	0	0	1	1	mmu-miR-592-3p				-0.12	-0.12	N/A
OTP	ENST00000306422.3	orthopedia homeobox	9	1	0	0	1	0	mmu-miR-592-3p				-0.12	-0.12	N/A
KIAA0513	ENST00000566428.1	KIAA0513	5	1	0	0	1	1	mmu-miR-592-3p				-0.12	-0.12	N/A
DEK	ENST00000397239.3	DEK oncogene	561	1	0	0	1	2	mmu-miR-592-3p				-0.12	-0.26	N/A
ADAMTS5	ENST00000284987.5	ADAM metallopeptidase with thrombospondin type 1 motif, 5	68	1	0	0	1	2	mmu-miR-592-3p				-0.12	-0.13	N/A
SLC2A12	ENST00000275230.5	solute carrier family 2 (facilitated glucose transporter), member 12	136	1	0	0	1	1	mmu-miR-592-3p				-0.12	-0.12	N/A
CALHM1	ENST00000329905.5	calcium homeostasis modulator 1	5	1	0	0	1	0	mmu-miR-592-3p				-0.12	-0.12	N/A
TPM3	ENST00000368531.2	tropomyosin 3	669	1	0	0	1	0	mmu-miR-592-3p				-0.12	-0.12	N/A
CA13	ENST00000321764.3	carbonic anhydrase XIII	42	1	0	0	1	0	mmu-miR-592-3p				-0.12	-0.12	N/A
DLGAP2	ENST00000421627.2	discs, large (Drosophila) homolog-associated protein 2	5	1	0	0	1	2	mmu-miR-592-3p				-0.12	-0.12	N/A
HGF	ENST00000222390.5	hepatocyte growth factor (hepapoietin A; scatter factor)	18	1	0	0	1	0	mmu-miR-592-3p				-0.12	-0.12	N/A
HOOK1	ENST00000371208.3	hook microtubule-tethering protein 1	804	1	0	0	1	1	mmu-miR-592-3p				-0.12	-0.12	N/A
PRKRA	ENST00000325748.4	protein kinase, interferon-inducible double stranded RNA dependent activator	632	1	0	0	1	0	mmu-miR-592-3p				-0.12	-0.17	N/A
ZC2HC1A	ENST00000263849.4	zinc finger, C2HC-type containing 1A	176	1	0	0	1	0	mmu-miR-592-3p				-0.12	-0.17	N/A
NUDT12	ENST00000230792.2	nudix (nucleoside diphosphate linked moiety X)-type motif 12	17	1	1	0	0	0	mmu-miR-592-3p				-0.12	-0.29	N/A
GFRA1	ENST00000439649.3	GDNF family receptor alpha 1	69	1	0	0	1	3	mmu-miR-592-3p				-0.12	-0.2	N/A
CCRN4L	ENST00000280614.2	CCR4 carbon catabolite repression 4-like (S. cerevisiae)	101	1	0	0	1	0	mmu-miR-592-3p				-0.12	-0.17	N/A
IYD	ENST00000344419.3	iodotyrosine deiodinase	5	1	0	0	1	0	mmu-miR-592-3p				-0.12	-0.12	N/A
FGD3	ENST00000375482.3	FYVE, RhoGEF and PH domain containing 3	161	1	0	0	1	0	mmu-miR-592-3p				-0.12	-0.12	N/A
SPIN4	ENST00000374884.2	spindlin family, member 4	202	1	0	0	1	0	mmu-miR-592-3p				-0.12	-0.12	N/A
SDR39U1	ENST00000399395.3	short chain dehydrogenase/reductase family 39U, member 1	721	1	0	0	1	0	mmu-miR-592-3p				-0.12	-0.12	N/A
FEZF2	ENST00000486811.1	FEZ family zinc finger 2	5	1	0	1	0	0	mmu-miR-592-3p				-0.12	-0.12	N/A
CYTL1	ENST00000307746.4	cytokine-like 1	15	1	0	0	1	0	mmu-miR-592-3p				-0.12	-0.12	N/A
TTC9	ENST00000256367.2	tetratricopeptide repeat domain 9	39	1	0	0	1	1	mmu-miR-592-3p				-0.12	-0.12	N/A
ZDHHC17	ENST00000426126.2	zinc finger, DHHC-type containing 17	117	1	0	0	1	1	mmu-miR-592-3p				-0.12	-0.12	N/A
C1orf158	ENST00000288048.5	chromosome 1 open reading frame 158	5	1	0	0	1	0	mmu-miR-592-3p				-0.12	-0.12	N/A
C11orf88	ENST00000529167.1	chromosome 11 open reading frame 88	5	1	0	0	1	0	mmu-miR-592-3p				-0.12	-0.12	N/A
ATG16L1	ENST00000392017.4	autophagy related 16-like 1 (S. cerevisiae)	552	1	0	0	1	0	mmu-miR-592-3p				-0.12	-0.12	N/A
MAX	ENST00000284165.6	MYC associated factor X	51	1	0	0	1	0	mmu-miR-592-3p				-0.12	-0.12	N/A
PPP3CB	ENST00000360663.5	protein phosphatase 3, catalytic subunit, beta isozyme	105	1	0	0	1	0	mmu-miR-592-3p				-0.12	-0.12	N/A
NTSR1	ENST00000370501.3	neurotensin receptor 1 (high affinity)	37	1	0	1	0	0	mmu-miR-592-3p				-0.12	-0.12	N/A
RBM33	ENST00000341148.3	RNA binding motif protein 33	444	1	0	0	1	1	mmu-miR-592-3p				-0.11	-0.16	N/A
MMP16	ENST00000286614.6	matrix metallopeptidase 16 (membrane-inserted)	12	4	0	1	3	2	mmu-miR-592-3p				-0.11	-0.13	N/A
ELAC1	ENST00000269466.3	elaC ribonuclease Z 1	7	1	0	0	1	0	mmu-miR-592-3p				-0.11	-0.11	N/A
PSMD13	ENST00000431206.2	proteasome (prosome, macropain) 26S subunit, non-ATPase, 13	1254	1	0	0	1	0	mmu-miR-592-3p				-0.11	-0.11	N/A
SLC25A42	ENST00000318596.7	solute carrier family 25, member 42	1088	1	0	0	1	1	mmu-miR-592-3p				-0.11	-0.11	N/A
PI4KB	ENST00000368874.4	phosphatidylinositol 4-kinase, catalytic, beta	1504	1	0	0	1	0	mmu-miR-592-3p				-0.11	-0.11	N/A
KIAA0319	ENST00000537886.1	KIAA0319	12	1	0	0	1	0	mmu-miR-592-3p				-0.11	-0.11	N/A
TPH1	ENST00000250018.2	tryptophan hydroxylase 1	12	1	0	1	0	1	mmu-miR-592-3p				-0.11	-0.11	N/A
VAPB	ENST00000395802.3	VAMP (vesicle-associated membrane protein)-associated protein B and C	391	1	0	0	1	0	mmu-miR-592-3p				-0.11	-0.12	N/A
TAF1D	ENST00000448108.2	TATA box binding protein (TBP)-associated factor, RNA polymerase I, D, 41kDa	132	1	0	0	1	0	mmu-miR-592-3p				-0.11	-0.15	N/A
KCNA4	ENST00000328224.6	potassium voltage-gated channel, shaker-related subfamily, member 4	5	1	0	1	0	0	mmu-miR-592-3p				-0.11	-0.11	N/A
NCKAP5	ENST00000409261.1	NCK-associated protein 5	51	1	0	0	1	0	mmu-miR-592-3p				-0.11	-0.11	N/A
RAB23	ENST00000317483.3	RAB23, member RAS oncogene family	32	1	0	1	0	2	mmu-miR-592-3p				-0.11	-0.24	N/A
CANX	ENST00000247461.4	calnexin	17053	1	0	0	1	1	mmu-miR-592-3p				-0.11	-0.14	N/A
RABGAP1L	ENST00000489615.1	RAB GTPase activating protein 1-like	364	1	0	0	1	3	mmu-miR-592-3p				-0.11	-0.11	N/A
PLA2G2F	ENST00000375102.3	phospholipase A2, group IIF	5	1	0	0	1	0	mmu-miR-592-3p				-0.11	-0.11	N/A
RALB	ENST00000272519.5	v-ral simian leukemia viral oncogene homolog B	527	1	0	0	1	0	mmu-miR-592-3p				-0.11	-0.11	N/A
RSPO2	ENST00000517939.1	R-spondin 2	5	1	0	0	1	1	mmu-miR-592-3p				-0.11	-0.11	N/A
ARHGAP19	ENST00000358531.4	Rho GTPase activating protein 19	1051	1	0	0	1	4	mmu-miR-592-3p				-0.11	-0.11	N/A
VDAC1	ENST00000395044.3	voltage-dependent anion channel 1	106	1	0	1	0	0	mmu-miR-592-3p				-0.11	-0.11	N/A
RAPGEF3	ENST00000405493.2	Rap guanine nucleotide exchange factor (GEF) 3	19	1	0	0	1	1	mmu-miR-592-3p				-0.11	-0.11	N/A
RAB11FIP2	ENST00000355624.3	RAB11 family interacting protein 2 (class I)	449	1	0	0	1	0	mmu-miR-592-3p				-0.11	-0.11	N/A
ARHGEF17	ENST00000263674.3	Rho guanine nucleotide exchange factor (GEF) 17	729	1	0	1	0	1	mmu-miR-592-3p				-0.11	-0.12	N/A
JAM3	ENST00000299106.4	junctional adhesion molecule 3	85	1	0	0	1	0	mmu-miR-592-3p				-0.11	-0.12	N/A
CISD1	ENST00000333926.5	CDGSH iron sulfur domain 1	367	1	0	0	1	2	mmu-miR-592-3p				-0.11	-0.24	N/A
LYNX1	ENST00000395192.2	Ly6/neurotoxin 1	5	1	0	0	1	1	mmu-miR-592-3p				-0.11	-0.11	N/A
RP5-1052I5.2	ENST00000370548.2	Heparan sulfate 2-O-sulfotransferase 1	21	1	0	0	1	0	mmu-miR-592-3p				-0.11	-0.11	N/A
C17orf104	ENST00000409122.2	chromosome 17 open reading frame 104	5	1	0	0	1	0	mmu-miR-592-3p				-0.11	-0.11	N/A
HOXB9	ENST00000311177.5	homeobox B9	8	1	0	0	1	1	mmu-miR-592-3p				-0.11	-0.18	N/A
KLHL20	ENST00000209884.4	kelch-like family member 20	324	1	0	0	1	0	mmu-miR-592-3p				-0.11	-0.11	N/A
MAFB	ENST00000373313.2	v-maf avian musculoaponeurotic fibrosarcoma oncogene homolog B	333	1	0	0	1	0	mmu-miR-592-3p				-0.11	-0.12	N/A
RNF44	ENST00000274811.4	ring finger protein 44	1623	1	0	0	1	1	mmu-miR-592-3p				-0.11	-0.11	N/A
C4orf26	ENST00000311623.4	chromosome 4 open reading frame 26	5	1	0	0	1	0	mmu-miR-592-3p				-0.11	-0.11	N/A
ESYT1	ENST00000394048.5	extended synaptotagmin-like protein 1	401	1	0	0	1	0	mmu-miR-592-3p				-0.11	-0.11	N/A
NCK2	ENST00000451463.2	NCK adaptor protein 2	178	1	0	0	1	1	mmu-miR-592-3p				-0.11	-0.11	N/A
HMGA2	ENST00000403681.2	high mobility group AT-hook 2	8021	1	0	0	1	0	mmu-miR-592-3p				-0.11	-0.11	N/A
RAD23B	ENST00000358015.3	RAD23 homolog B (S. cerevisiae)	1012	1	0	1	0	1	mmu-miR-592-3p				-0.11	-0.18	N/A
ANTXR2	ENST00000403729.2	anthrax toxin receptor 2	51	1	0	0	1	1	mmu-miR-592-3p				-0.11	-0.11	N/A
ADD2	ENST00000264436.4	adducin 2 (beta)	59	3	0	1	2	1	mmu-miR-592-3p				-0.11	-0.14	N/A
CTDSPL2	ENST00000260327.4	CTD (carboxy-terminal domain, RNA polymerase II, polypeptide A) small phosphatase like 2	457	1	0	0	1	0	mmu-miR-592-3p				-0.11	-0.11	N/A
BLOC1S6	ENST00000220531.3	biogenesis of lysosomal organelles complex-1, subunit 6, pallidin	1754	1	0	0	1	0	mmu-miR-592-3p				-0.11	-0.11	N/A
FAM117B	ENST00000392238.2	family with sequence similarity 117, member B	245	1	0	0	1	0	mmu-miR-592-3p				-0.11	-0.11	N/A
KMO	ENST00000366559.4	kynurenine 3-monooxygenase (kynurenine 3-hydroxylase)	5	1	0	0	1	0	mmu-miR-592-3p				-0.11	-0.11	N/A
KBTBD8	ENST00000295568.4	kelch repeat and BTB (POZ) domain containing 8	22	1	0	0	1	1	mmu-miR-592-3p				-0.11	-0.11	N/A
RCC2	ENST00000375436.4	regulator of chromosome condensation 2	180	1	1	0	0	0	mmu-miR-592-3p				-0.11	-0.11	N/A
GNPAT	ENST00000366647.4	glyceronephosphate O-acyltransferase	1208	1	0	1	0	0	mmu-miR-592-3p				-0.11	-0.11	N/A
WSB1	ENST00000262394.2	WD repeat and SOCS box containing 1	175	1	0	0	1	0	mmu-miR-592-3p				-0.11	-0.21	N/A
AMPD3	ENST00000444303.2	adenosine monophosphate deaminase 3	5	1	0	0	1	0	mmu-miR-592-3p				-0.11	-0.11	N/A
CLCN6	ENST00000312413.6	chloride channel, voltage-sensitive 6	227	1	0	0	1	0	mmu-miR-592-3p				-0.11	-0.11	N/A
UBE2H	ENST00000355621.3	ubiquitin-conjugating enzyme E2H	855	1	0	0	1	0	mmu-miR-592-3p				-0.11	-0.14	N/A
SLMAP	ENST00000295951.3	sarcolemma associated protein	208	1	0	1	0	2	mmu-miR-592-3p				-0.11	-0.26	N/A
ZBTB25	ENST00000608382.1	zinc finger and BTB domain containing 25	149	2	0	1	1	1	mmu-miR-592-3p				-0.11	-0.2	N/A
TMEM30A	ENST00000230461.6	transmembrane protein 30A	1221	1	0	0	1	1	mmu-miR-592-3p				-0.11	-0.16	N/A
CDC5L	ENST00000371477.3	cell division cycle 5-like	115	1	0	0	1	1	mmu-miR-592-3p				-0.11	-0.14	N/A
STT3B	ENST00000295770.2	STT3B, subunit of the oligosaccharyltransferase complex (catalytic)	4458	1	0	0	1	0	mmu-miR-592-3p				-0.11	-0.13	N/A
AJUBA	ENST00000262713.2	ajuba LIM protein	871	1	0	0	1	0	mmu-miR-592-3p				-0.11	-0.11	N/A
SH2D4B	ENST00000339284.2	SH2 domain containing 4B	5	1	0	0	1	0	mmu-miR-592-3p				-0.11	-0.11	N/A
ACER2	ENST00000340967.2	alkaline ceramidase 2	44	1	0	0	1	1	mmu-miR-592-3p				-0.11	-0.11	N/A
C6orf106	ENST00000374023.3	chromosome 6 open reading frame 106	80	1	0	0	1	1	mmu-miR-592-3p				-0.1	-0.12	N/A
GJA4	ENST00000342280.4	gap junction protein, alpha 4, 37kDa	5	1	0	0	1	0	mmu-miR-592-3p				-0.1	-0.1	N/A
ZIC4	ENST00000383075.3	Zic family member 4	5	1	0	0	1	1	mmu-miR-592-3p				-0.1	-0.1	N/A
SLC39A8	ENST00000394833.2	solute carrier family 39 (zinc transporter), member 8	228	1	0	0	1	0	mmu-miR-592-3p				-0.1	-0.11	N/A
TSHR	ENST00000541158.2	thyroid stimulating hormone receptor	5	1	0	0	1	1	mmu-miR-592-3p				-0.1	-0.1	N/A
TRIM67	ENST00000444294.3	tripartite motif containing 67	41	2	0	2	0	1	mmu-miR-592-3p				-0.1	-0.1	N/A
SLC30A8	ENST00000427715.2	solute carrier family 30 (zinc transporter), member 8	5	2	0	1	1	0	mmu-miR-592-3p				-0.1	-0.1	N/A
PARD6B	ENST00000371610.2	par-6 family cell polarity regulator beta	277	1	0	0	1	0	mmu-miR-592-3p				-0.1	-0.11	N/A
RAVER2	ENST00000371072.4	ribonucleoprotein, PTB-binding 2	218	1	0	0	1	2	mmu-miR-592-3p				-0.1	-0.15	N/A
SFXN1	ENST00000321442.5	sideroflexin 1	1018	1	0	1	0	0	mmu-miR-592-3p				-0.1	-0.2	N/A
TEDDM1	ENST00000367565.1	transmembrane epididymal protein 1	5	1	0	1	0	0	mmu-miR-592-3p				-0.1	-0.1	N/A
KPNB1	ENST00000290158.4	karyopherin (importin) beta 1	465	1	0	0	1	0	mmu-miR-592-3p				-0.1	-0.1	N/A
SASH1	ENST00000367467.3	SAM and SH3 domain containing 1	79	1	0	0	1	0	mmu-miR-592-3p				-0.1	-0.1	N/A
EDEM3	ENST00000318130.8	ER degradation enhancer, mannosidase alpha-like 3	535	1	0	0	1	1	mmu-miR-592-3p				-0.1	-0.1	N/A
MCMDC2	ENST00000422365.2	minichromosome maintenance domain containing 2	7	1	0	0	1	0	mmu-miR-592-3p				-0.1	-0.14	N/A
SREK1	ENST00000334121.6	splicing regulatory glutamine/lysine-rich protein 1	316	1	0	0	1	0	mmu-miR-592-3p				-0.1	-0.12	N/A
MTTP	ENST00000457717.1	microsomal triglyceride transfer protein	32	1	0	0	1	0	mmu-miR-592-3p				-0.1	-0.18	N/A
VPS39	ENST00000318006.5	vacuolar protein sorting 39 homolog (S. cerevisiae)	165	1	0	0	1	0	mmu-miR-592-3p				-0.1	-0.11	N/A
ACACB	ENST00000543201.1	acetyl-CoA carboxylase beta	59	1	0	0	1	0	mmu-miR-592-3p				-0.1	-0.11	N/A
TPRN	ENST00000409012.4	taperin	1586	1	0	0	1	0	mmu-miR-592-3p				-0.1	-0.1	N/A
ACPL2	ENST00000286353.4	acid phosphatase-like 2	72	1	0	0	1	0	mmu-miR-592-3p				-0.1	-0.1	N/A
CAV1	ENST00000405348.1	caveolin 1, caveolae protein, 22kDa	415	1	0	0	1	0	mmu-miR-592-3p				-0.1	-0.14	N/A
SS18L1	ENST00000331758.3	synovial sarcoma translocation gene on chromosome 18-like 1	274	2	0	1	1	1	mmu-miR-592-3p				-0.1	-0.1	N/A
ENTPD7	ENST00000370489.4	ectonucleoside triphosphate diphosphohydrolase 7	136	1	0	1	0	0	mmu-miR-592-3p				-0.1	-0.11	N/A
GCC1	ENST00000321407.2	GRIP and coiled-coil domain containing 1	26	1	0	0	1	1	mmu-miR-592-3p				-0.1	-0.11	N/A
OLR1	ENST00000543993.1	oxidized low density lipoprotein (lectin-like) receptor 1	15	1	0	0	1	0	mmu-miR-592-3p				-0.1	-0.15	N/A
NCOA7	ENST00000392477.2	nuclear receptor coactivator 7	2967	1	0	0	1	0	mmu-miR-592-3p				-0.1	-0.1	N/A
PIGS	ENST00000395346.2	phosphatidylinositol glycan anchor biosynthesis, class S	1015	1	0	0	1	0	mmu-miR-592-3p				-0.1	-0.1	N/A
GNAI1	ENST00000351004.3	guanine nucleotide binding protein (G protein), alpha inhibiting activity polypeptide 1	1346	1	0	0	1	3	mmu-miR-592-3p				-0.1	-0.23	N/A
SPOCK1	ENST00000394945.1	sparc/osteonectin, cwcv and kazal-like domains proteoglycan (testican) 1	935	1	0	0	1	0	mmu-miR-592-3p				-0.1	-0.1	N/A
MFAP3L	ENST00000393704.3	microfibrillar-associated protein 3-like	69	1	0	0	1	3	mmu-miR-592-3p				-0.1	-0.1	N/A
PHF20	ENST00000439301.1	PHD finger protein 20	191	1	0	0	1	2	mmu-miR-592-3p				-0.1	-0.11	N/A
WNT10B	ENST00000407467.1	wingless-type MMTV integration site family, member 10B	13	1	0	0	1	0	mmu-miR-592-3p				-0.1	-0.1	N/A
RAB18	ENST00000356940.6	RAB18, member RAS oncogene family	1410	1	0	0	1	1	mmu-miR-592-3p				-0.1	-0.19	N/A
ZIK1	ENST00000307468.4	zinc finger protein interacting with K protein 1	64	1	0	0	1	0	mmu-miR-592-3p				-0.1	-0.14	N/A
MYOM3	ENST00000338909.5	myomesin 3	5	1	0	0	1	0	mmu-miR-592-3p				-0.1	-0.1	N/A
CDK15	ENST00000450471.2	cyclin-dependent kinase 15	7	1	0	0	1	0	mmu-miR-592-3p				-0.1	-0.1	N/A
NUGGC	ENST00000413272.2	nuclear GTPase, germinal center associated	10	1	0	0	1	0	mmu-miR-592-3p				-0.1	-0.2	N/A
ACTR3	ENST00000263238.2	ARP3 actin-related protein 3 homolog (yeast)	816	1	0	0	1	0	mmu-miR-592-3p				-0.1	-0.16	N/A
AKAP9	ENST00000356239.3	A kinase (PRKA) anchor protein 9	514	1	0	0	1	0	mmu-miR-592-3p				-0.1	-0.11	N/A
RIMKLB	ENST00000357529.3	ribosomal modification protein rimK-like family member B	164	1	0	0	1	0	mmu-miR-592-3p				-0.1	-0.11	N/A
KLF6	ENST00000542957.1	Kruppel-like factor 6	4644	1	0	0	1	0	mmu-miR-592-3p				-0.1	-0.1	N/A
EDNRA	ENST00000339690.5	endothelin receptor type A	35	1	0	0	1	0	mmu-miR-592-3p				-0.1	-0.1	N/A
SP6	ENST00000342234.2	Sp6 transcription factor	5	1	0	0	1	0	mmu-miR-592-3p				-0.1	-0.1	N/A
MCM10	ENST00000378694.1	minichromosome maintenance complex component 10	838	1	0	0	1	1	mmu-miR-592-3p				-0.1	-0.12	N/A
ST6GALNAC6	ENST00000373146.1	ST6 (alpha-N-acetyl-neuraminyl-2,3-beta-galactosyl-1,3)-N-acetylgalactosaminide alpha-2,6-sialyltransferase 6	28	1	0	0	1	0	mmu-miR-592-3p				-0.1	-0.1	N/A
CASP9	ENST00000546424.1	caspase 9, apoptosis-related cysteine peptidase	390	1	0	0	1	0	mmu-miR-592-3p				-0.1	-0.1	N/A
ITGA9	ENST00000264741.5	integrin, alpha 9	9	2	0	0	2	2	mmu-miR-592-3p				-0.1	-0.1	N/A
TAP1	ENST00000354258.4	transporter 1, ATP-binding cassette, sub-family B (MDR/TAP)	69	1	0	0	1	0	mmu-miR-592-3p				-0.1	-0.1	N/A
USP14	ENST00000261601.7	ubiquitin specific peptidase 14 (tRNA-guanine transglycosylase)	561	1	0	0	1	1	mmu-miR-592-3p				-0.1	-0.18	N/A
C5orf63	ENST00000535381.1	chromosome 5 open reading frame 63	42	2	0	1	1	0	mmu-miR-592-3p				-0.1	-0.5	N/A
NANOS2	ENST00000341294.2	nanos homolog 2 (Drosophila)	5	1	0	0	1	0	mmu-miR-592-3p				-0.1	-0.1	N/A
E2F2	ENST00000361729.2	E2F transcription factor 2	96	1	0	0	1	0	mmu-miR-592-3p				-0.1	-0.1	N/A
ATG10	ENST00000282185.3	autophagy related 10	25	1	0	0	1	0	mmu-miR-592-3p				-0.1	-0.1	N/A
CNNM4	ENST00000540067.1	cyclin M4	1249	1	0	0	1	1	mmu-miR-592-3p				-0.1	-0.1	N/A
CAMKK2	ENST00000538733.1	calcium/calmodulin-dependent protein kinase kinase 2, beta	1157	1	0	0	1	1	mmu-miR-592-3p				-0.1	-0.1	N/A
ADNP2	ENST00000262198.4	ADNP homeobox 2	808	1	0	0	1	1	mmu-miR-592-3p				-0.1	-0.12	N/A
HS6ST3	ENST00000376705.2	heparan sulfate 6-O-sulfotransferase 3	598	1	0	0	1	1	mmu-miR-592-3p				-0.1	-0.1	N/A
METTL8	ENST00000375258.4	methyltransferase like 8	124	1	0	0	1	0	mmu-miR-592-3p				-0.1	-0.12	N/A
SEZ6	ENST00000317338.12	seizure related 6 homolog (mouse)	5	1	0	0	1	0	mmu-miR-592-3p				-0.1	-0.1	N/A
JAK1	ENST00000342505.4	Janus kinase 1	139	1	0	0	1	0	mmu-miR-592-3p				-0.1	-0.1	N/A
TCF4	ENST00000354452.3	transcription factor 4	394	2	0	0	2	2	mmu-miR-592-3p				-0.09	-0.1	N/A
CTDSP2	ENST00000398073.2	CTD (carboxy-terminal domain, RNA polymerase II, polypeptide A) small phosphatase 2	991	1	0	1	0	0	mmu-miR-592-3p				-0.09	-0.1	N/A
SLC38A11	ENST00000303735.4	solute carrier family 38, member 11	5	1	0	0	1	0	mmu-miR-592-3p				-0.09	-0.09	N/A
KBTBD11	ENST00000320248.3	kelch repeat and BTB (POZ) domain containing 11	173	1	0	1	0	1	mmu-miR-592-3p				-0.09	-0.09	N/A
UNC13D	ENST00000207549.4	unc-13 homolog D (C. elegans)	20	1	0	0	1	0	mmu-miR-592-3p				-0.09	-0.09	N/A
EFHD2	ENST00000375980.4	EF-hand domain family, member D2	1411	1	0	1	0	1	mmu-miR-592-3p				-0.09	-0.09	N/A
CDYL2	ENST00000570137.2	chromodomain protein, Y-like 2	239	2	0	1	1	0	mmu-miR-592-3p				-0.09	-0.12	N/A
ZCCHC16	ENST00000340433.2	zinc finger, CCHC domain containing 16	5	1	0	0	1	0	mmu-miR-592-3p				-0.09	-0.09	N/A
SPOP	ENST00000393328.2	speckle-type POZ protein	883	1	0	1	0	1	mmu-miR-592-3p				-0.09	-0.09	N/A
ZFP28	ENST00000301318.3	ZFP28 zinc finger protein	79	2	0	0	2	0	mmu-miR-592-3p				-0.09	-0.21	N/A
CPD	ENST00000225719.4	carboxypeptidase D	1766	2	2	0	0	3	mmu-miR-592-3p				-0.09	-0.14	N/A
TRIP12	ENST00000283943.5	thyroid hormone receptor interactor 12	145	1	0	0	1	1	mmu-miR-592-3p				-0.09	-0.1	N/A
PITPNA	ENST00000313486.7	phosphatidylinositol transfer protein, alpha	366	1	0	0	1	3	mmu-miR-592-3p				-0.09	-0.2	N/A
B3GAT2	ENST00000230053.6	beta-1,3-glucuronyltransferase 2 (glucuronosyltransferase S)	39	1	0	0	1	0	mmu-miR-592-3p				-0.09	-0.1	N/A
SLC16A14	ENST00000295190.4	solute carrier family 16, member 14	34	1	0	0	1	0	mmu-miR-592-3p				-0.09	-0.09	N/A
LHFPL2	ENST00000515007.2	lipoma HMGIC fusion partner-like 2	16	1	0	0	1	0	mmu-miR-592-3p				-0.09	-0.09	N/A
MIER3	ENST00000381226.3	mesoderm induction early response 1, family member 3	112	1	0	0	1	1	mmu-miR-592-3p				-0.09	-0.1	N/A
NPM1	ENST00000393820.2	nucleophosmin (nucleolar phosphoprotein B23, numatrin)	101	1	0	0	1	1	mmu-miR-592-3p				-0.09	-0.25	N/A
PHF17	ENST00000226319.6	PHD finger protein 17	1393	1	0	0	1	0	mmu-miR-592-3p				-0.09	-0.09	N/A
FAT4	ENST00000394329.3	FAT atypical cadherin 4	75	1	0	0	1	1	mmu-miR-592-3p				-0.09	-0.09	N/A
KIRREL	ENST00000368172.1	kin of IRRE like (Drosophila)	493	1	0	0	1	0	mmu-miR-592-3p				-0.09	-0.09	N/A
DCUN1D1	ENST00000292782.4	DCN1, defective in cullin neddylation 1, domain containing 1	267	1	0	0	1	0	mmu-miR-592-3p				-0.09	-0.09	N/A
FAM168A	ENST00000064778.4	family with sequence similarity 168, member A	68	1	0	1	0	4	mmu-miR-592-3p				-0.09	-0.12	N/A
GPR26	ENST00000284674.1	G protein-coupled receptor 26	5	3	0	1	2	1	mmu-miR-592-3p				-0.09	-0.16	N/A
ZYG11B	ENST00000294353.6	zyg-11 family member B, cell cycle regulator	975	1	0	0	1	1	mmu-miR-592-3p				-0.09	-0.09	N/A
ALPK3	ENST00000258888.5	alpha-kinase 3	16	1	0	0	1	1	mmu-miR-592-3p				-0.09	-0.09	N/A
VASH2	ENST00000366968.4	vasohibin 2	70	1	0	0	1	1	mmu-miR-592-3p				-0.09	-0.1	N/A
ALDH5A1	ENST00000357578.3	aldehyde dehydrogenase 5 family, member A1	325	1	0	0	1	1	mmu-miR-592-3p				-0.09	-0.16	N/A
NIPA2	ENST00000337451.3	non imprinted in Prader-Willi/Angelman syndrome 2	1288	1	0	0	1	0	mmu-miR-592-3p				-0.09	-0.17	N/A
ELAVL4	ENST00000371824.1	ELAV like neuron-specific RNA binding protein 4	5	1	0	0	1	0	mmu-miR-592-3p				-0.09	-0.09	N/A
ITIH6	ENST00000218436.6	inter-alpha-trypsin inhibitor heavy chain family, member 6	5	1	0	0	1	0	mmu-miR-592-3p				-0.09	-0.09	N/A
UBA6	ENST00000322244.5	ubiquitin-like modifier activating enzyme 6	169	1	0	0	1	0	mmu-miR-592-3p				-0.09	-0.09	N/A
TNNI1	ENST00000361379.4	troponin I type 1 (skeletal, slow)	5	1	0	0	1	0	mmu-miR-592-3p				-0.09	-0.09	N/A
MLLT1	ENST00000252674.7	myeloid/lymphoid or mixed-lineage leukemia (trithorax homolog, Drosophila); translocated to, 1	33	1	0	0	1	0	mmu-miR-592-3p				-0.09	-0.11	N/A
C7orf31	ENST00000409280.1	chromosome 7 open reading frame 31	40	1	0	0	1	0	mmu-miR-592-3p				-0.09	-0.14	N/A
PTGIS	ENST00000244043.4	prostaglandin I2 (prostacyclin) synthase	192	1	0	0	1	0	mmu-miR-592-3p				-0.09	-0.09	N/A
CDH6	ENST00000265071.2	cadherin 6, type 2, K-cadherin (fetal kidney)	213	2	0	0	2	1	mmu-miR-592-3p				-0.09	-0.14	N/A
EBF1	ENST00000313708.6	early B-cell factor 1	42	1	1	0	0	0	mmu-miR-592-3p				-0.09	-0.15	N/A
IRAK3	ENST00000261233.4	interleukin-1 receptor-associated kinase 3	13	1	0	0	1	0	mmu-miR-592-3p				-0.09	-0.11	N/A
LHX4	ENST00000263726.2	LIM homeobox 4	13	2	1	0	1	3	mmu-miR-592-3p				-0.09	-0.19	N/A
PUS7	ENST00000356362.2	pseudouridylate synthase 7 homolog (S. cerevisiae)	150	1	0	0	1	0	mmu-miR-592-3p				-0.09	-0.11	N/A
TMEM47	ENST00000275954.3	transmembrane protein 47	129	1	0	0	1	1	mmu-miR-592-3p				-0.09	-0.14	N/A
ZNF641	ENST00000301042.3	zinc finger protein 641	87	1	0	0	1	1	mmu-miR-592-3p				-0.09	-0.17	N/A
STRA6	ENST00000395105.4	stimulated by retinoic acid 6	42	1	0	0	1	0	mmu-miR-592-3p				-0.09	-0.09	N/A
PROSER2	ENST00000277570.5	proline and serine-rich protein 2	61	1	0	0	1	0	mmu-miR-592-3p				-0.09	-0.11	N/A
C2orf44	ENST00000406895.3	chromosome 2 open reading frame 44	104	1	0	0	1	0	mmu-miR-592-3p				-0.09	-0.09	N/A
SLCO3A1	ENST00000318445.6	solute carrier organic anion transporter family, member 3A1	133	1	0	0	1	1	mmu-miR-592-3p				-0.09	-0.1	N/A
CDC27	ENST00000066544.3	cell division cycle 27	438	1	0	0	1	0	mmu-miR-592-3p				-0.09	-0.09	N/A
NAPEPLD	ENST00000417955.1	N-acyl phosphatidylethanolamine phospholipase D	13	1	0	0	1	1	mmu-miR-592-3p				-0.09	-0.18	N/A
RABEP1	ENST00000262477.6	rabaptin, RAB GTPase binding effector protein 1	1163	1	1	0	0	1	mmu-miR-592-3p				-0.09	-0.21	N/A
SSH1	ENST00000360239.3	slingshot protein phosphatase 1	115	1	1	0	0	0	mmu-miR-592-3p				-0.09	-0.22	N/A
ALG10	ENST00000266483.2	ALG10, alpha-1,2-glucosyltransferase	13	1	0	0	1	0	mmu-miR-592-3p				-0.09	-0.14	N/A
UCK1	ENST00000372208.3	uridine-cytidine kinase 1	263	1	0	0	1	0	mmu-miR-592-3p				-0.09	-0.11	N/A
CALD1	ENST00000361388.2	caldesmon 1	1013	1	0	1	0	0	mmu-miR-592-3p				-0.09	-0.11	N/A
PIP4K2A	ENST00000376573.4	phosphatidylinositol-5-phosphate 4-kinase, type II, alpha	632	1	0	0	1	1	mmu-miR-592-3p				-0.09	-0.12	N/A
VAT1L	ENST00000302536.2	vesicle amine transport 1-like	123	1	0	0	1	0	mmu-miR-592-3p				-0.09	-0.09	N/A
SYAP1	ENST00000380155.3	synapse associated protein 1	2689	1	0	0	1	0	mmu-miR-592-3p				-0.08	-0.22	N/A
FAM107B	ENST00000378470.1	family with sequence similarity 107, member B	403	1	0	0	1	1	mmu-miR-592-3p				-0.08	-0.11	N/A
ZNF654	ENST00000309495.5	zinc finger protein 654	456	1	0	0	1	0	mmu-miR-592-3p				-0.08	-0.08	N/A
ANAPC1	ENST00000341068.3	anaphase promoting complex subunit 1	47	1	0	0	1	0	mmu-miR-592-3p				-0.08	-0.08	N/A
ZNF608	ENST00000504926.1	zinc finger protein 608	22	1	0	0	1	0	mmu-miR-592-3p				-0.08	-0.08	N/A
RRP12	ENST00000370992.4	ribosomal RNA processing 12 homolog (S. cerevisiae)	177	1	0	0	1	0	mmu-miR-592-3p				-0.08	-0.08	N/A
ZCCHC2	ENST00000269499.5	zinc finger, CCHC domain containing 2	13	1	0	0	1	1	mmu-miR-592-3p				-0.08	-0.08	N/A
ARHGAP1	ENST00000311956.4	Rho GTPase activating protein 1	2229	1	0	0	1	0	mmu-miR-592-3p				-0.08	-0.08	N/A
WNT3A	ENST00000284523.1	wingless-type MMTV integration site family, member 3A	7	1	0	1	0	0	mmu-miR-592-3p				-0.08	-0.08	N/A
PRKCI	ENST00000295797.4	protein kinase C, iota	103	1	0	0	1	0	mmu-miR-592-3p				-0.08	-0.09	N/A
UBASH3B	ENST00000284273.5	ubiquitin associated and SH3 domain containing B	281	1	0	0	1	3	mmu-miR-592-3p				-0.08	-0.1	N/A
KCNS2	ENST00000287042.4	potassium voltage-gated channel, delayed-rectifier, subfamily S, member 2	5	1	0	0	1	1	mmu-miR-592-3p				-0.08	-0.08	N/A
OGN	ENST00000262551.4	osteoglycin	5	1	0	0	1	0	mmu-miR-592-3p				-0.08	-0.08	N/A
HLTF	ENST00000465259.1	helicase-like transcription factor	127	1	0	0	1	0	mmu-miR-592-3p				-0.08	-0.08	N/A
IKBKG	ENST00000393549.2	inhibitor of kappa light polypeptide gene enhancer in B-cells, kinase gamma	5	1	0	0	1	0	mmu-miR-592-3p				-0.08	-0.08	N/A
KIF5A	ENST00000455537.2	kinesin family member 5A	5	1	0	1	0	1	mmu-miR-592-3p				-0.08	-0.08	N/A
LRRC59	ENST00000225972.7	leucine rich repeat containing 59	27064	1	0	0	1	0	mmu-miR-592-3p				-0.08	-0.1	N/A
MFSD4	ENST00000367147.4	major facilitator superfamily domain containing 4	5	1	0	0	1	0	mmu-miR-592-3p				-0.08	-0.08	N/A
SEMA3C	ENST00000265361.3	sema domain, immunoglobulin domain (Ig), short basic domain, secreted, (semaphorin) 3C	45	1	0	0	1	2	mmu-miR-592-3p				-0.08	-0.08	N/A
TSGA10	ENST00000393483.3	testis specific, 10	8	1	0	0	1	0	mmu-miR-592-3p				-0.08	-0.12	N/A
NCS1	ENST00000372398.3	neuronal calcium sensor 1	1083	1	0	0	1	2	mmu-miR-592-3p				-0.08	-0.11	N/A
ABCD3	ENST00000394233.2	ATP-binding cassette, sub-family D (ALD), member 3	53	1	0	1	0	0	mmu-miR-592-3p				-0.08	-0.11	N/A
CHRNB2	ENST00000368476.3	cholinergic receptor, nicotinic, beta 2 (neuronal)	16	1	0	0	1	0	mmu-miR-592-3p				-0.08	-0.08	N/A
CNNM1	ENST00000356713.4	cyclin M1	45	1	0	0	1	1	mmu-miR-592-3p				-0.08	-0.08	N/A
RASGRF1	ENST00000558480.2	Ras protein-specific guanine nucleotide-releasing factor 1	5	1	0	0	1	1	mmu-miR-592-3p				-0.08	-0.08	N/A
SPATA13	ENST00000382108.3	spermatogenesis associated 13	900	1	0	1	0	1	mmu-miR-592-3p				-0.08	-0.08	N/A
ABI1	ENST00000376170.4	abl-interactor 1	317	1	0	0	1	0	mmu-miR-592-3p				-0.08	-0.13	N/A
IL6R	ENST00000344086.4	interleukin 6 receptor	13	1	0	0	1	1	mmu-miR-592-3p				-0.08	-0.08	N/A
PCDHGB3	ENST00000576222.1	protocadherin gamma subfamily B, 3	145	1	0	1	0	0	mmu-miR-592-3p				-0.08	-0.08	N/A
C5orf27	ENST00000436592.1	chromosome 5 open reading frame 27	5	1	0	0	1	0	mmu-miR-592-3p				-0.08	-0.08	N/A
DCTD	ENST00000357067.3	dCMP deaminase	747	1	0	0	1	0	mmu-miR-592-3p				-0.08	-0.1	N/A
GREB1	ENST00000381486.2	growth regulation by estrogen in breast cancer 1	40	1	0	1	0	0	mmu-miR-592-3p				-0.08	-0.09	N/A
PCDHGB1	ENST00000523390.1	protocadherin gamma subfamily B, 1	145	1	0	1	0	0	mmu-miR-592-3p				-0.08	-0.08	N/A
ETV6	ENST00000396373.4	ets variant 6	44	1	0	1	0	0	mmu-miR-592-3p				-0.08	-0.08	N/A
DNAJB12	ENST00000338820.3	DnaJ (Hsp40) homolog, subfamily B, member 12	1458	1	0	0	1	1	mmu-miR-592-3p				-0.08	-0.08	N/A
AGO1	ENST00000373204.4	argonaute RISC catalytic component 1	402	1	0	1	0	1	mmu-miR-592-3p				-0.08	-0.1	N/A
BCL2L2	ENST00000250405.5	BCL2-like 2	1380	1	0	0	1	1	mmu-miR-592-3p				-0.08	-0.08	N/A
GRIN2A	ENST00000562109.1	glutamate receptor, ionotropic, N-methyl D-aspartate 2A	5	2	0	0	2	4	mmu-miR-592-3p				-0.08	-0.1	N/A
PAK7	ENST00000378423.1	p21 protein (Cdc42/Rac)-activated kinase 7	6	1	0	0	1	1	mmu-miR-592-3p				-0.08	-0.08	N/A
PCDHGB4	ENST00000519479.1	protocadherin gamma subfamily B, 4	145	1	0	1	0	0	mmu-miR-592-3p				-0.08	-0.08	N/A
TCF12	ENST00000267811.5	transcription factor 12	101	2	0	1	1	0	mmu-miR-592-3p				-0.08	-0.1	N/A
LMBRD2	ENST00000296603.4	LMBR1 domain containing 2	211	1	0	0	1	2	mmu-miR-592-3p				-0.08	-0.11	N/A
NPTX2	ENST00000265634.3	neuronal pentraxin II	56	1	0	0	1	0	mmu-miR-592-3p				-0.08	-0.11	N/A
PCDHGA3	ENST00000253812.6	protocadherin gamma subfamily A, 3	145	1	0	1	0	0	mmu-miR-592-3p				-0.08	-0.08	N/A
PCDHGC5	ENST00000252087.1	protocadherin gamma subfamily C, 5	145	1	0	1	0	0	mmu-miR-592-3p				-0.08	-0.08	N/A
PCDHGB2	ENST00000522605.1	protocadherin gamma subfamily B, 2	145	1	0	1	0	0	mmu-miR-592-3p				-0.08	-0.08	N/A
PCDHGB7	ENST00000398594.2	protocadherin gamma subfamily B, 7	145	1	0	1	0	0	mmu-miR-592-3p				-0.08	-0.08	N/A
PCDHGA6	ENST00000517434.1	protocadherin gamma subfamily A, 6	145	1	0	1	0	0	mmu-miR-592-3p				-0.08	-0.08	N/A
PCDHGA4	ENST00000571252.1	protocadherin gamma subfamily A, 4	145	1	0	1	0	0	mmu-miR-592-3p				-0.08	-0.08	N/A
PCDHGB6	ENST00000520790.1	protocadherin gamma subfamily B, 6	145	1	0	1	0	0	mmu-miR-592-3p				-0.08	-0.08	N/A
PCDHGA7	ENST00000518325.1	protocadherin gamma subfamily A, 7	145	1	0	1	0	0	mmu-miR-592-3p				-0.08	-0.08	N/A
PCDHGA10	ENST00000398610.2	protocadherin gamma subfamily A, 10	145	1	0	1	0	0	mmu-miR-592-3p				-0.08	-0.08	N/A
PI15	ENST00000260113.2	peptidase inhibitor 15	12	1	0	0	1	0	mmu-miR-592-3p				-0.08	-0.08	N/A
PCDHGA9	ENST00000573521.1	protocadherin gamma subfamily A, 9	145	1	0	1	0	0	mmu-miR-592-3p				-0.08	-0.08	N/A
HCN3	ENST00000368358.3	hyperpolarization activated cyclic nucleotide-gated potassium channel 3	41	1	0	0	1	0	mmu-miR-592-3p				-0.08	-0.08	N/A
PCDHGA12	ENST00000252085.3	protocadherin gamma subfamily A, 12	145	1	0	1	0	0	mmu-miR-592-3p				-0.08	-0.08	N/A
PCDHGC4	ENST00000306593.1	protocadherin gamma subfamily C, 4	145	1	0	1	0	0	mmu-miR-592-3p				-0.08	-0.08	N/A
PCDHGA2	ENST00000394576.2	protocadherin gamma subfamily A, 2	145	1	0	1	0	0	mmu-miR-592-3p				-0.08	-0.08	N/A
PCDHGA5	ENST00000518069.1	protocadherin gamma subfamily A, 5	145	1	0	1	0	0	mmu-miR-592-3p				-0.08	-0.08	N/A
PCDHGA1	ENST00000517417.1	protocadherin gamma subfamily A, 1	145	1	0	1	0	0	mmu-miR-592-3p				-0.08	-0.08	N/A
PCDHGA8	ENST00000398604.2	protocadherin gamma subfamily A, 8	145	1	0	1	0	0	mmu-miR-592-3p				-0.08	-0.08	N/A
PCDHGC3	ENST00000308177.3	protocadherin gamma subfamily C, 3	145	1	0	1	0	0	mmu-miR-592-3p				-0.08	-0.08	N/A
NTM	ENST00000374791.3	neurotrimin	231	1	0	0	1	0	mmu-miR-592-3p				-0.08	-0.13	N/A
DST	ENST00000312431.6	dystonin	439	3	0	0	3	4	mmu-miR-592-3p				-0.08	-0.08	N/A
HSF5	ENST00000323777.3	heat shock transcription factor family member 5	5	1	0	1	0	0	mmu-miR-592-3p				-0.08	-0.08	N/A
CD4	ENST00000011653.4	CD4 molecule	5	1	0	0	1	0	mmu-miR-592-3p				-0.08	-0.08	N/A
FRRS1L	ENST00000561981.2	ferric-chelate reductase 1-like	11	1	0	0	1	0	mmu-miR-592-3p				-0.08	-0.08	N/A
RIC3	ENST00000396677.2	RIC3 acetylcholine receptor chaperone	5	1	0	0	1	0	mmu-miR-592-3p				-0.08	-0.08	N/A
MCC	ENST00000302475.4	mutated in colorectal cancers	115	1	0	0	1	3	mmu-miR-592-3p				-0.08	-0.09	N/A
APBB2	ENST00000295974.8	amyloid beta (A4) precursor protein-binding, family B, member 2	704	1	0	1	0	2	mmu-miR-592-3p				-0.08	-0.08	N/A
PSPC1	ENST00000338910.4	paraspeckle component 1	14	1	0	0	1	2	mmu-miR-592-3p				-0.08	-0.16	N/A
COL9A3	ENST00000343916.3	collagen, type IX, alpha 3	37	1	0	0	1	0	mmu-miR-592-3p				-0.08	-0.21	N/A
PODNL1	ENST00000538517.2	podocan-like 1	9	1	0	0	1	0	mmu-miR-592-3p				-0.08	-0.14	N/A
TMPRSS11D	ENST00000283916.6	transmembrane protease, serine 11D	5	1	0	0	1	0	mmu-miR-592-3p				-0.08	-0.08	N/A
DFNB59	ENST00000409117.3	deafness, autosomal recessive 59	11	1	0	0	1	0	mmu-miR-592-3p				-0.08	-0.14	N/A
CDH8	ENST00000584337.1	cadherin 8, type 2	11	1	0	0	1	0	mmu-miR-592-3p				-0.08	-0.08	N/A
PRKCE	ENST00000306156.3	protein kinase C, epsilon	164	1	0	0	1	0	mmu-miR-592-3p				-0.08	-0.08	N/A
SPRY1	ENST00000394339.2	sprouty homolog 1, antagonist of FGF signaling (Drosophila)	150	2	0	0	2	1	mmu-miR-592-3p				-0.08	-0.28	N/A
SLC16A7	ENST00000261187.4	solute carrier family 16 (monocarboxylate transporter), member 7	73	1	0	0	1	2	mmu-miR-592-3p				-0.08	-0.1	N/A
PCDHGA11	ENST00000398587.2	protocadherin gamma subfamily A, 11	145	1	0	1	0	0	mmu-miR-592-3p				-0.08	-0.08	N/A
SAMHD1	ENST00000262878.4	SAM domain and HD domain 1	448	1	0	0	1	1	mmu-miR-592-3p				-0.08	-0.12	N/A
PTGFR	ENST00000370756.3	prostaglandin F receptor (FP)	20	1	0	0	1	1	mmu-miR-592-3p				-0.07	-0.07	N/A
LGALSL	ENST00000409537.2	lectin, galactoside-binding-like	334	1	0	0	1	0	mmu-miR-592-3p				-0.07	-0.16	N/A
GPR173	ENST00000332582.4	G protein-coupled receptor 173	99	1	0	0	1	0	mmu-miR-592-3p				-0.07	-0.07	N/A
SRRM4	ENST00000267260.4	serine/arginine repetitive matrix 4	22	2	0	0	2	1	mmu-miR-592-3p				-0.07	-0.07	N/A
ZFP91	ENST00000316059.6	ZFP91 zinc finger protein	688	1	0	0	1	0	mmu-miR-592-3p				-0.07	-0.08	N/A
ENPP1	ENST00000360971.2	ectonucleotide pyrophosphatase/phosphodiesterase 1	159	1	0	0	1	5	mmu-miR-592-3p				-0.07	-0.1	N/A
GALNT12	ENST00000375011.3	UDP-N-acetyl-alpha-D-galactosamine:polypeptide N-acetylgalactosaminyltransferase 12 (GalNAc-T12)	73	1	0	0	1	0	mmu-miR-592-3p				-0.07	-0.09	N/A
DPP10	ENST00000410059.1	dipeptidyl-peptidase 10 (non-functional)	5	1	0	0	1	0	mmu-miR-592-3p				-0.07	-0.07	N/A
DOK6	ENST00000382713.5	docking protein 6	8	1	0	0	1	1	mmu-miR-592-3p				-0.07	-0.07	N/A
CALN1	ENST00000329008.5	calneuron 1	5	1	0	1	0	1	mmu-miR-592-3p				-0.07	-0.07	N/A
FTO	ENST00000471389.1	fat mass and obesity associated	240	1	0	1	0	2	mmu-miR-592-3p				-0.07	-0.11	N/A
ITPRIPL1	ENST00000536814.1	inositol 1,4,5-trisphosphate receptor interacting protein-like 1	131	1	0	0	1	2	mmu-miR-592-3p				-0.07	-0.1	N/A
KIF27	ENST00000297814.2	kinesin family member 27	18	1	0	0	1	0	mmu-miR-592-3p				-0.07	-0.1	N/A
ABHD4	ENST00000428304.2	abhydrolase domain containing 4	102	1	0	0	1	0	mmu-miR-592-3p				-0.07	-0.13	N/A
GID8	ENST00000266069.3	GID complex subunit 8	515	2	0	0	2	0	mmu-miR-592-3p				-0.07	-0.19	N/A
POP1	ENST00000401707.2	processing of precursor 1, ribonuclease P/MRP subunit (S. cerevisiae)	499	1	0	0	1	0	mmu-miR-592-3p				-0.07	-0.08	N/A
GPR37L1	ENST00000367282.5	G protein-coupled receptor 37 like 1	5	1	0	0	1	1	mmu-miR-592-3p				-0.07	-0.07	N/A
PHF20L1	ENST00000395386.2	PHD finger protein 20-like 1	169	1	0	0	1	0	mmu-miR-592-3p				-0.07	-0.07	N/A
RNF150	ENST00000515673.2	ring finger protein 150	518	2	2	0	0	2	mmu-miR-592-3p				-0.07	-0.1	N/A
APBA1	ENST00000265381.4	amyloid beta (A4) precursor protein-binding, family A, member 1	12	1	0	0	1	2	mmu-miR-592-3p				-0.07	-0.07	N/A
FAM122B	ENST00000370790.1	family with sequence similarity 122B	334	1	0	0	1	0	mmu-miR-592-3p				-0.07	-0.17	N/A
ARSA	ENST00000356098.5	arylsulfatase A	103	1	0	0	1	1	mmu-miR-592-3p				-0.07	-0.13	N/A
STEAP3	ENST00000409811.1	STEAP family member 3, metalloreductase	160	1	0	0	1	0	mmu-miR-592-3p				-0.07	-0.08	N/A
POLR3H	ENST00000396504.2	polymerase (RNA) III (DNA directed) polypeptide H (22.9kD)	216	1	0	0	1	0	mmu-miR-592-3p				-0.07	-0.07	N/A
DCUN1D5	ENST00000260247.5	DCN1, defective in cullin neddylation 1, domain containing 5	1486	1	0	0	1	3	mmu-miR-592-3p				-0.07	-0.1	N/A
HS3ST3B1	ENST00000360954.2	heparan sulfate (glucosamine) 3-O-sulfotransferase 3B1	1489	1	0	0	1	1	mmu-miR-592-3p				-0.07	-0.07	N/A
PHB2	ENST00000546111.1	prohibitin 2	120	1	1	0	0	2	mmu-miR-592-3p				-0.07	-0.43	N/A
AMMECR1L	ENST00000272647.5	AMMECR1-like	21	1	0	0	1	1	mmu-miR-592-3p				-0.07	-0.07	N/A
CHRNA4	ENST00000370263.4	cholinergic receptor, nicotinic, alpha 4 (neuronal)	5	1	0	0	1	1	mmu-miR-592-3p				-0.07	-0.07	N/A
TIA1	ENST00000433529.2	TIA1 cytotoxic granule-associated RNA binding protein	1370	2	0	0	2	0	mmu-miR-592-3p				-0.07	-0.2	N/A
SPA17	ENST00000532692.1	sperm autoantigenic protein 17	189	2	0	1	1	0	mmu-miR-592-3p				-0.07	-0.53	N/A
TTF2	ENST00000369466.4	transcription termination factor, RNA polymerase II	837	1	0	0	1	3	mmu-miR-592-3p				-0.07	-0.11	N/A
EXOSC2	ENST00000372358.5	exosome component 2	852	1	0	0	1	1	mmu-miR-592-3p				-0.07	-0.23	N/A
SLC24A2	ENST00000341998.2	solute carrier family 24 (sodium/potassium/calcium exchanger), member 2	5	1	0	0	1	0	mmu-miR-592-3p				-0.07	-0.07	N/A
FAM171B	ENST00000304698.5	family with sequence similarity 171, member B	5	1	0	0	1	0	mmu-miR-592-3p				-0.07	-0.07	N/A
C2orf91	ENST00000378711.2	chromosome 2 open reading frame 91	5	1	0	0	1	0	mmu-miR-592-3p				-0.07	-0.07	N/A
TMEM181	ENST00000367090.3	transmembrane protein 181	924	1	0	0	1	0	mmu-miR-592-3p				-0.07	-0.07	N/A
VPS37C	ENST00000301765.5	vacuolar protein sorting 37 homolog C (S. cerevisiae)	3267	1	0	0	1	2	mmu-miR-592-3p				-0.07	-0.07	N/A
KIF5B	ENST00000302418.4	kinesin family member 5B	635	1	0	1	0	0	mmu-miR-592-3p				-0.07	-0.08	N/A
RBM27	ENST00000265271.5	RNA binding motif protein 27	130	1	0	1	0	1	mmu-miR-592-3p				-0.07	-0.15	N/A
DLC1	ENST00000276297.4	deleted in liver cancer 1	970	1	1	0	0	0	mmu-miR-592-3p				-0.07	-0.1	N/A
KNOP1	ENST00000219837.7	lysine-rich nucleolar protein 1	157	1	0	0	1	1	mmu-miR-592-3p				-0.07	-0.12	N/A
SLC5A12	ENST00000396005.3	solute carrier family 5 (sodium/monocarboxylate cotransporter), member 12	8	1	0	0	1	1	mmu-miR-592-3p				-0.07	-0.12	N/A
FKBP5	ENST00000536438.1	FK506 binding protein 5	32	2	0	0	2	1	mmu-miR-592-3p				-0.07	-0.21	N/A
KCTD1	ENST00000579973.1	potassium channel tetramerization domain containing 1	33	1	0	0	1	0	mmu-miR-592-3p				-0.07	-0.12	N/A
SERPINB5	ENST00000382771.4	serpin peptidase inhibitor, clade B (ovalbumin), member 5	295	1	0	1	0	0	mmu-miR-592-3p				-0.07	-0.18	N/A
SSH3	ENST00000376757.5	slingshot protein phosphatase 3	159	1	0	0	1	0	mmu-miR-592-3p				-0.07	-0.07	N/A
UBR2	ENST00000372883.3	ubiquitin protein ligase E3 component n-recognin 2	728	1	0	0	1	2	mmu-miR-592-3p				-0.07	-0.07	N/A
IPCEF1	ENST00000265198.4	interaction protein for cytohesin exchange factors 1	16	1	0	0	1	1	mmu-miR-592-3p				-0.07	-0.07	N/A
CD44	ENST00000278386.6	CD44 molecule (Indian blood group)	1543	1	0	0	1	2	mmu-miR-592-3p				-0.07	-0.11	N/A
TTC33	ENST00000337702.4	tetratricopeptide repeat domain 33	676	1	0	0	1	1	mmu-miR-592-3p				-0.07	-0.08	N/A
JHDM1D	ENST00000397560.2	jumonji C domain containing histone demethylase 1 homolog D (S. cerevisiae)	470	2	0	0	2	1	mmu-miR-592-3p				-0.07	-0.07	N/A
ATXN3	ENST00000545170.1	ataxin 3	115	1	0	1	0	3	mmu-miR-592-3p				-0.07	-0.16	N/A
SLC35C1	ENST00000314134.3	solute carrier family 35 (GDP-fucose transporter), member C1	856	1	0	0	1	1	mmu-miR-592-3p				-0.07	-0.09	N/A
EPS8	ENST00000543523.1	epidermal growth factor receptor pathway substrate 8	2643	1	0	0	1	1	mmu-miR-592-3p				-0.07	-0.16	N/A
PPP3CA	ENST00000512215.1	protein phosphatase 3, catalytic subunit, alpha isozyme	259	1	0	0	1	0	mmu-miR-592-3p				-0.07	-0.07	N/A
AC007405.2	ENST00000409786.1	Uncharacterized protein	11	1	0	0	1	0	mmu-miR-592-3p				-0.07	-0.07	N/A
DCP2	ENST00000389063.2	decapping mRNA 2	155	1	0	0	1	5	mmu-miR-592-3p				-0.07	-0.09	N/A
BCL2L13	ENST00000418951.2	BCL2-like 13 (apoptosis facilitator)	741	1	0	1	0	2	mmu-miR-592-3p				-0.07	-0.26	N/A
PPM1F	ENST00000263212.5	protein phosphatase, Mg2+/Mn2+ dependent, 1F	786	1	0	0	1	2	mmu-miR-592-3p				-0.07	-0.1	N/A
ZBTB8B	ENST00000609129.1	zinc finger and BTB domain containing 8B	18	1	0	1	0	1	mmu-miR-592-3p				-0.07	-0.1	N/A
DERL1	ENST00000259512.4	derlin 1	1081	1	0	0	1	1	mmu-miR-592-3p				-0.07	-0.14	N/A
CNKSR2	ENST00000379510.3	connector enhancer of kinase suppressor of Ras 2	85	1	0	0	1	0	mmu-miR-592-3p				-0.07	-0.08	N/A
C20orf112	ENST00000359676.5	chromosome 20 open reading frame 112	148	1	0	1	0	1	mmu-miR-592-3p				-0.07	-0.17	N/A
KCTD15	ENST00000284006.6	potassium channel tetramerization domain containing 15	2483	1	0	1	0	0	mmu-miR-592-3p				-0.07	-0.07	N/A
QRSL1	ENST00000369046.4	glutaminyl-tRNA synthase (glutamine-hydrolyzing)-like 1	53	1	0	1	0	0	mmu-miR-592-3p				-0.07	-0.12	N/A
SGCB	ENST00000381431.5	sarcoglycan, beta (43kDa dystrophin-associated glycoprotein)	1795	1	0	0	1	0	mmu-miR-592-3p				-0.07	-0.13	N/A
IFNE	ENST00000448696.3	interferon, epsilon	65	1	0	1	0	0	mmu-miR-592-3p				-0.07	-0.24	N/A
KLF7	ENST00000423015.1	Kruppel-like factor 7 (ubiquitous)	737	1	1	0	0	1	mmu-miR-592-3p				-0.07	-0.07	N/A
CTNNA3	ENST00000433211.2	catenin (cadherin-associated protein), alpha 3	5	1	0	0	1	0	mmu-miR-592-3p				-0.07	-0.07	N/A
EPM2AIP1	ENST00000322716.5	EPM2A (laforin) interacting protein 1	218	1	0	0	1	0	mmu-miR-592-3p				-0.07	-0.07	N/A
KDM3B	ENST00000314358.5	lysine (K)-specific demethylase 3B	1589	1	0	0	1	0	mmu-miR-592-3p				-0.07	-0.07	N/A
STAU1	ENST00000371828.3	staufen double-stranded RNA binding protein 1	826	1	0	0	1	0	mmu-miR-592-3p				-0.07	-0.07	N/A
PCDHB17	ENST00000539533.1	Protocadherin-psi1; Uncharacterized protein	5	1	0	0	1	0	mmu-miR-592-3p				-0.07	-0.07	N/A
TMEFF2	ENST00000392314.1	transmembrane protein with EGF-like and two follistatin-like domains 2	179	1	0	0	1	0	mmu-miR-592-3p				-0.07	-0.19	N/A
GCNT1	ENST00000376730.4	glucosaminyl (N-acetyl) transferase 1, core 2	93	1	0	0	1	1	mmu-miR-592-3p				-0.07	-0.07	N/A
LRRC1	ENST00000370888.1	leucine rich repeat containing 1	343	1	0	0	1	0	mmu-miR-592-3p				-0.06	-0.15	N/A
PLXDC1	ENST00000315392.4	plexin domain containing 1	9	1	0	1	0	0	mmu-miR-592-3p				-0.06	-0.11	N/A
KCNJ11	ENST00000339994.4	potassium inwardly-rectifying channel, subfamily J, member 11	282	1	0	1	0	0	mmu-miR-592-3p				-0.06	-0.07	N/A
TRPV2	ENST00000338560.7	transient receptor potential cation channel, subfamily V, member 2	22341	2	0	0	2	0	mmu-miR-592-3p				-0.06	-0.06	N/A
TEC	ENST00000381501.3	tec protein tyrosine kinase	11	1	0	0	1	1	mmu-miR-592-3p				-0.06	-0.13	N/A
AFF2	ENST00000370460.2	AF4/FMR2 family, member 2	8	1	0	0	1	2	mmu-miR-592-3p				-0.06	-0.06	N/A
TREH	ENST00000529101.1	trehalase (brush-border membrane glycoprotein)	5	1	0	0	1	1	mmu-miR-592-3p				-0.06	-0.06	N/A
MAPK3	ENST00000403394.1	mitogen-activated protein kinase 3	271	1	0	0	1	0	mmu-miR-592-3p				-0.06	-0.06	N/A
XKR4	ENST00000327381.6	XK, Kell blood group complex subunit-related family, member 4	5	1	0	0	1	1	mmu-miR-592-3p				-0.06	-0.06	N/A
CCNT1	ENST00000261900.3	cyclin T1	86	1	0	0	1	1	mmu-miR-592-3p				-0.06	-0.07	N/A
HRK	ENST00000257572.5	harakiri, BCL2 interacting protein (contains only BH3 domain)	19	1	0	0	1	0	mmu-miR-592-3p				-0.06	-0.09	N/A
SPPL3	ENST00000353487.2	signal peptide peptidase like 3	799	1	0	0	1	0	mmu-miR-592-3p				-0.06	-0.14	N/A
ROBO1	ENST00000436010.2	roundabout, axon guidance receptor, homolog 1 (Drosophila)	546	1	0	0	1	2	mmu-miR-592-3p				-0.06	-0.09	N/A
SPCS3	ENST00000503362.1	signal peptidase complex subunit 3 homolog (S. cerevisiae)	1645	2	0	0	2	1	mmu-miR-592-3p				-0.06	-0.23	N/A
ZMYM3	ENST00000314425.5	zinc finger, MYM-type 3	137	1	0	0	1	1	mmu-miR-592-3p				-0.06	-0.06	N/A
DHX36	ENST00000496811.1	DEAH (Asp-Glu-Ala-His) box polypeptide 36	108	1	0	0	1	1	mmu-miR-592-3p				-0.06	-0.17	N/A
STMN2	ENST00000518111.1	stathmin-like 2	7	2	0	0	2	1	mmu-miR-592-3p				-0.06	-0.29	N/A
ZNF256	ENST00000598928.1	zinc finger protein 256	18	1	0	0	1	0	mmu-miR-592-3p				-0.06	-0.19	N/A
SRSF1	ENST00000258962.4	serine/arginine-rich splicing factor 1	1430	1	0	0	1	1	mmu-miR-592-3p				-0.06	-0.11	N/A
ADAMTS14	ENST00000373208.1	ADAM metallopeptidase with thrombospondin type 1 motif, 14	5	1	0	1	0	0	mmu-miR-592-3p				-0.06	-0.06	N/A
LRRC40	ENST00000370952.3	leucine rich repeat containing 40	88	1	0	0	1	2	mmu-miR-592-3p				-0.06	-0.07	N/A
EML4	ENST00000318522.5	echinoderm microtubule associated protein like 4	62	1	0	1	0	0	mmu-miR-592-3p				-0.06	-0.06	N/A
HAPLN1	ENST00000274341.4	hyaluronan and proteoglycan link protein 1	5	1	0	0	1	0	mmu-miR-592-3p				-0.06	-0.06	N/A
MMS22L	ENST00000275053.4	MMS22-like, DNA repair protein	102	1	0	0	1	0	mmu-miR-592-3p				-0.06	-0.1	N/A
SLC2A13	ENST00000280871.4	solute carrier family 2 (facilitated glucose transporter), member 13	47	1	0	0	1	2	mmu-miR-592-3p				-0.06	-0.07	N/A
CTTNBP2NL	ENST00000271277.6	CTTNBP2 N-terminal like	182	1	0	0	1	0	mmu-miR-592-3p				-0.06	-0.09	N/A
TNRC6A	ENST00000395799.3	trinucleotide repeat containing 6A	267	1	0	0	1	1	mmu-miR-592-3p				-0.06	-0.06	N/A
TNFRSF19	ENST00000382263.3	tumor necrosis factor receptor superfamily, member 19	376	1	0	0	1	0	mmu-miR-592-3p				-0.06	-0.06	N/A
HPSE	ENST00000311412.5	heparanase	37	1	0	1	0	0	mmu-miR-592-3p				-0.06	-0.11	N/A
MED22	ENST00000344469.5	mediator complex subunit 22	43	1	0	1	0	1	mmu-miR-592-3p				-0.06	-0.13	N/A
EPHA5	ENST00000273854.3	EPH receptor A5	48	4	0	0	4	1	mmu-miR-592-3p				-0.06	-0.12	N/A
ADCYAP1R1	ENST00000304166.4	adenylate cyclase activating polypeptide 1 (pituitary) receptor type I	9	3	0	1	2	4	mmu-miR-592-3p				-0.06	-0.1	N/A
OTUD4	ENST00000454497.2	OTU domain containing 4	18	1	0	0	1	3	mmu-miR-592-3p				-0.06	-0.06	N/A
CUL2	ENST00000374746.1	cullin 2	27	2	0	0	2	0	mmu-miR-592-3p				-0.06	-0.21	N/A
HOOK3	ENST00000307602.4	hook microtubule-tethering protein 3	403	1	0	0	1	0	mmu-miR-592-3p				-0.06	-0.06	N/A
C1QTNF2	ENST00000393975.3	C1q and tumor necrosis factor related protein 2	9	1	0	0	1	0	mmu-miR-592-3p				-0.06	-0.11	N/A
SEC61A2	ENST00000379020.4	Sec61 alpha 2 subunit (S. cerevisiae)	105	1	0	0	1	1	mmu-miR-592-3p				-0.06	-0.27	N/A
PATL1	ENST00000300146.9	protein associated with topoisomerase II homolog 1 (yeast)	703	1	0	0	1	0	mmu-miR-592-3p				-0.06	-0.06	N/A
SLC44A1	ENST00000374720.3	solute carrier family 44 (choline transporter), member 1	407	2	1	0	1	2	mmu-miR-592-3p				-0.06	-0.21	N/A
ENTPD1	ENST00000371207.3	ectonucleoside triphosphate diphosphohydrolase 1	15	1	0	1	0	1	mmu-miR-592-3p				-0.06	-0.09	N/A
TPPP	ENST00000360578.5	tubulin polymerization promoting protein	7	1	0	0	1	1	mmu-miR-592-3p				-0.06	-0.2	N/A
TMED8	ENST00000216468.7	transmembrane emp24 protein transport domain containing 8	53	1	0	1	0	2	mmu-miR-592-3p				-0.06	-0.07	N/A
MOB3B	ENST00000262244.5	MOB kinase activator 3B	52	1	0	0	1	1	mmu-miR-592-3p				-0.06	-0.14	N/A
TYRO3	ENST00000263798.3	TYRO3 protein tyrosine kinase	70	1	0	0	1	0	mmu-miR-592-3p				-0.06	-0.09	N/A
NAA30	ENST00000556492.1	N(alpha)-acetyltransferase 30, NatC catalytic subunit	418	1	0	0	1	0	mmu-miR-592-3p				-0.06	-0.08	N/A
UBR1	ENST00000382177.2	ubiquitin protein ligase E3 component n-recognin 1	11	1	0	0	1	3	mmu-miR-592-3p				-0.06	-0.1	N/A
TRIM25	ENST00000316881.4	tripartite motif containing 25	247	2	0	1	1	0	mmu-miR-592-3p				-0.06	-0.06	N/A
FOXL1	ENST00000320241.3	forkhead box L1	367	1	0	0	1	1	mmu-miR-592-3p				-0.06	-0.16	N/A
PRMT6	ENST00000370078.1	protein arginine methyltransferase 6	270	1	0	0	1	1	mmu-miR-592-3p				-0.06	-0.11	N/A
FBXL4	ENST00000369244.2	F-box and leucine-rich repeat protein 4	321	1	0	0	1	0	mmu-miR-592-3p				-0.06	-0.11	N/A
SENP7	ENST00000394095.2	SUMO1/sentrin specific peptidase 7	342	1	0	0	1	0	mmu-miR-592-3p				-0.06	-0.06	N/A
ZNF827	ENST00000379448.4	zinc finger protein 827	17	1	0	0	1	1	mmu-miR-592-3p				-0.06	-0.14	N/A
IL1R1	ENST00000410023.1	interleukin 1 receptor, type I	1713	1	0	1	0	0	mmu-miR-592-3p				-0.06	-0.06	N/A
DRP2	ENST00000402866.1	dystrophin related protein 2	5	2	1	0	1	0	mmu-miR-592-3p				-0.06	-0.06	N/A
GATC	ENST00000551765.1	glutamyl-tRNA(Gln) amidotransferase, subunit C	781	1	0	0	1	0	mmu-miR-592-3p				-0.06	-0.1	N/A
SPATA6	ENST00000371847.3	spermatogenesis associated 6	23	1	0	0	1	0	mmu-miR-592-3p				-0.06	-0.08	N/A
PAPD5	ENST00000357464.3	PAP associated domain containing 5	152	1	1	0	0	2	mmu-miR-592-3p				-0.06	-0.1	N/A
RAB22A	ENST00000244040.3	RAB22A, member RAS oncogene family	484	2	0	0	2	0	mmu-miR-592-3p				-0.06	-0.1	N/A
MKLN1	ENST00000352689.6	muskelin 1, intracellular mediator containing kelch motifs	477	1	0	0	1	3	mmu-miR-592-3p				-0.06	-0.08	N/A
MVB12B	ENST00000361171.3	multivesicular body subunit 12B	29	1	0	0	1	1	mmu-miR-592-3p				-0.06	-0.06	N/A
ANKRD34C	ENST00000421388.2	ankyrin repeat domain 34C	5	1	0	0	1	1	mmu-miR-592-3p				-0.06	-0.06	N/A
SYTL2	ENST00000389960.4	synaptotagmin-like 2	81	1	0	1	0	0	mmu-miR-592-3p				-0.06	-0.06	N/A
KPNA3	ENST00000261667.3	karyopherin alpha 3 (importin alpha 4)	104	2	0	0	2	0	mmu-miR-592-3p				-0.05	-0.18	N/A
TTC39B	ENST00000512701.2	tetratricopeptide repeat domain 39B	161	1	0	1	0	1	mmu-miR-592-3p				-0.05	-0.12	N/A
ONECUT2	ENST00000491143.2	one cut homeobox 2	847	2	0	0	2	2	mmu-miR-592-3p				-0.05	-0.06	N/A
PPP6C	ENST00000373547.4	protein phosphatase 6, catalytic subunit	346	1	0	0	1	0	mmu-miR-592-3p				-0.05	-0.11	N/A
LTN1	ENST00000361371.5	listerin E3 ubiquitin protein ligase 1	56	1	0	0	1	1	mmu-miR-592-3p				-0.05	-0.07	N/A
THSD7A	ENST00000423059.4	thrombospondin, type I, domain containing 7A	5	1	0	0	1	0	mmu-miR-592-3p				-0.05	-0.05	N/A
AARS2	ENST00000244571.4	alanyl-tRNA synthetase 2, mitochondrial	262	1	0	0	1	0	mmu-miR-592-3p				-0.05	-0.11	N/A
TLE3	ENST00000558939.1	transducin-like enhancer of split 3 (E(sp1) homolog, Drosophila)	520	1	0	0	1	0	mmu-miR-592-3p				-0.05	-0.11	N/A
ATP2B1	ENST00000261173.2	ATPase, Ca++ transporting, plasma membrane 1	699	1	0	1	0	1	mmu-miR-592-3p				-0.05	-0.1	N/A
ESYT2	ENST00000251527.5	extended synaptotagmin-like protein 2	529	1	0	0	1	2	mmu-miR-592-3p				-0.05	-0.16	N/A
SERTAD2	ENST00000313349.3	SERTA domain containing 2	119	1	0	0	1	0	mmu-miR-592-3p				-0.05	-0.07	N/A
CASP2	ENST00000310447.5	caspase 2, apoptosis-related cysteine peptidase	274	1	0	0	1	1	mmu-miR-592-3p				-0.05	-0.06	N/A
PPP6R3	ENST00000393800.2	protein phosphatase 6, regulatory subunit 3	400	1	0	0	1	0	mmu-miR-592-3p				-0.05	-0.1	N/A
TBC1D9	ENST00000442267.2	TBC1 domain family, member 9 (with GRAM domain)	200	1	0	1	0	0	mmu-miR-592-3p				-0.05	-0.13	N/A
TBC1D20	ENST00000354200.4	TBC1 domain family, member 20	761	1	0	0	1	0	mmu-miR-592-3p				-0.05	-0.08	N/A
MLLT3	ENST00000380338.4	myeloid/lymphoid or mixed-lineage leukemia (trithorax homolog, Drosophila); translocated to, 3	385	1	0	0	1	2	mmu-miR-592-3p				-0.05	-0.1	N/A
SUSD1	ENST00000374263.3	sushi domain containing 1	68	1	0	1	0	4	mmu-miR-592-3p				-0.05	-0.11	N/A
CGGBP1	ENST00000309534.6	CGG triplet repeat binding protein 1	990	1	0	0	1	1	mmu-miR-592-3p				-0.05	-0.1	N/A
GIPC3	ENST00000322315.5	GIPC PDZ domain containing family, member 3	48	1	0	0	1	0	mmu-miR-592-3p				-0.05	-0.05	N/A
AL021546.6	ENST00000551806.1	Glutamyl-tRNA(Gln) amidotransferase subunit C, mitochondrial	781	1	0	0	1	0	mmu-miR-592-3p				-0.05	-0.09	N/A
SNX30	ENST00000374232.3	sorting nexin family member 30	33	1	0	0	1	2	mmu-miR-592-3p				-0.05	-0.06	N/A
TBCEL	ENST00000422003.2	tubulin folding cofactor E-like	89	1	0	0	1	2	mmu-miR-592-3p				-0.05	-0.1	N/A
PPM1H	ENST00000228705.6	protein phosphatase, Mg2+/Mn2+ dependent, 1H	45	2	0	0	2	2	mmu-miR-592-3p				-0.05	-0.15	N/A
ZC3H8	ENST00000409573.2	zinc finger CCCH-type containing 8	216	1	0	0	1	0	mmu-miR-592-3p				-0.05	-0.14	N/A
ANKS1A	ENST00000360359.3	ankyrin repeat and sterile alpha motif domain containing 1A	220	1	0	0	1	0	mmu-miR-592-3p				-0.05	-0.05	N/A
KIAA0247	ENST00000342745.4	KIAA0247	161	1	0	0	1	1	mmu-miR-592-3p				-0.05	-0.05	N/A
ECE1	ENST00000415912.2	endothelin converting enzyme 1	1166	1	0	1	0	0	mmu-miR-592-3p				-0.05	-0.05	N/A
RLIM	ENST00000332687.6	ring finger protein, LIM domain interacting	662	1	0	0	1	2	mmu-miR-592-3p				-0.05	-0.05	N/A
GGA3	ENST00000351904.7	golgi-associated, gamma adaptin ear containing, ARF binding protein 3	14	1	0	0	1	1	mmu-miR-592-3p				-0.05	-0.07	N/A
BMP3	ENST00000282701.2	bone morphogenetic protein 3	36	1	0	0	1	2	mmu-miR-592-3p				-0.05	-0.14	N/A
TYRP1	ENST00000388918.5	tyrosinase-related protein 1	16	1	0	0	1	0	mmu-miR-592-3p				-0.05	-0.18	N/A
SLC39A10	ENST00000409086.3	solute carrier family 39 (zinc transporter), member 10	511	1	0	0	1	1	mmu-miR-592-3p				-0.05	-0.05	N/A
FBN1	ENST00000316623.5	fibrillin 1	798	1	0	0	1	2	mmu-miR-592-3p				-0.05	-0.05	N/A
TSPAN9	ENST00000537971.1	tetraspanin 9	1410	1	0	0	1	0	mmu-miR-592-3p				-0.05	-0.1	N/A
SUB1	ENST00000265073.4	SUB1 homolog (S. cerevisiae)	242	2	0	0	2	1	mmu-miR-592-3p				-0.05	-0.26	N/A
MAP3K2	ENST00000409947.1	mitogen-activated protein kinase kinase kinase 2	187	1	0	1	0	3	mmu-miR-592-3p				-0.05	-0.05	N/A
SAMD5	ENST00000367474.1	sterile alpha motif domain containing 5	28	1	0	0	1	0	mmu-miR-592-3p				-0.05	-0.05	N/A
TMEM104	ENST00000335464.5	transmembrane protein 104	657	1	0	0	1	0	mmu-miR-592-3p				-0.05	-0.05	N/A
MARCH1	ENST00000274056.7	membrane-associated ring finger (C3HC4) 1, E3 ubiquitin protein ligase	5	1	0	0	1	1	mmu-miR-592-3p				-0.05	-0.05	N/A
FAM63B	ENST00000559228.1	family with sequence similarity 63, member B	41	1	0	0	1	0	mmu-miR-592-3p				-0.05	-0.05	N/A
FAM126B	ENST00000418596.3	family with sequence similarity 126, member B	132	1	0	0	1	1	mmu-miR-592-3p				-0.05	-0.05	N/A
ELK4	ENST00000357992.4	ELK4, ETS-domain protein (SRF accessory protein 1)	39	2	0	0	2	1	mmu-miR-592-3p				-0.05	-0.12	N/A
SDC4	ENST00000372733.3	syndecan 4	1252	1	0	0	1	0	mmu-miR-592-3p				-0.05	-0.09	N/A
GABRG1	ENST00000295452.4	gamma-aminobutyric acid (GABA) A receptor, gamma 1	5	1	0	0	1	0	mmu-miR-592-3p				-0.05	-0.05	N/A
RRP15	ENST00000366932.3	ribosomal RNA processing 15 homolog (S. cerevisiae)	243	2	0	0	2	1	mmu-miR-592-3p				-0.05	-0.23	N/A
MAGI1	ENST00000330909.8	membrane associated guanylate kinase, WW and PDZ domain containing 1	258	1	1	0	0	1	mmu-miR-592-3p				-0.05	-0.12	N/A
PJA2	ENST00000361189.2	praja ring finger 2, E3 ubiquitin protein ligase	220	1	0	0	1	0	mmu-miR-592-3p				-0.05	-0.14	N/A
ZFYVE20	ENST00000253699.3	zinc finger, FYVE domain containing 20	57	1	0	0	1	1	mmu-miR-592-3p				-0.05	-0.09	N/A
ERI1	ENST00000250263.7	exoribonuclease 1	120	1	0	0	1	0	mmu-miR-592-3p				-0.05	-0.12	N/A
KCNT2	ENST00000367433.5	potassium channel, subfamily T, member 2	5	1	0	0	1	0	mmu-miR-592-3p				-0.05	-0.05	N/A
GABRB2	ENST00000393959.1	gamma-aminobutyric acid (GABA) A receptor, beta 2	5	1	0	0	1	2	mmu-miR-592-3p				-0.05	-0.05	N/A
HIATL1	ENST00000428393.2	hippocampus abundant transcript-like 1	767	1	0	0	1	0	mmu-miR-592-3p				-0.05	-0.05	N/A
C2CD2L	ENST00000336702.3	C2CD2-like	13	1	0	0	1	1	mmu-miR-592-3p				-0.05	-0.13	N/A
ARF1	ENST00000540651.1	ADP-ribosylation factor 1	235	1	0	0	1	0	mmu-miR-592-3p				-0.05	-0.05	N/A
FAM168B	ENST00000409185.1	family with sequence similarity 168, member B	122	2	0	0	2	0	mmu-miR-592-3p				-0.05	-0.12	N/A
ZNF706	ENST00000311212.4	zinc finger protein 706	325	1	0	1	0	2	mmu-miR-592-3p				-0.05	-0.28	N/A
PPARGC1A	ENST00000264867.2	peroxisome proliferator-activated receptor gamma, coactivator 1 alpha	19	1	0	0	1	0	mmu-miR-592-3p				-0.05	-0.11	N/A
CSNK1A1	ENST00000261798.5	casein kinase 1, alpha 1	769	1	0	0	1	2	mmu-miR-592-3p				-0.05	-0.2	N/A
H6PD	ENST00000377403.2	hexose-6-phosphate dehydrogenase (glucose 1-dehydrogenase)	467	1	0	0	1	2	mmu-miR-592-3p				-0.05	-0.05	N/A
SOS2	ENST00000216373.5	son of sevenless homolog 2 (Drosophila)	70	1	0	0	1	0	mmu-miR-592-3p				-0.05	-0.05	N/A
PHF5A	ENST00000216252.3	PHD finger protein 5A	317	1	0	0	1	0	mmu-miR-592-3p				-0.05	-0.19	N/A
GALNT7	ENST00000265000.4	UDP-N-acetyl-alpha-D-galactosamine:polypeptide N-acetylgalactosaminyltransferase 7 (GalNAc-T7)	953	1	0	0	1	0	mmu-miR-592-3p				-0.05	-0.05	N/A
YIPF6	ENST00000462683.1	Yip1 domain family, member 6	888	2	0	0	2	0	mmu-miR-592-3p				-0.05	-0.27	N/A
C19orf26	ENST00000590083.1	chromosome 19 open reading frame 26	24	1	0	0	1	0	mmu-miR-592-3p				-0.05	-0.05	N/A
HINT3	ENST00000229633.5	histidine triad nucleotide binding protein 3	131	1	0	0	1	1	mmu-miR-592-3p				-0.05	-0.22	N/A
CHD8	ENST00000430710.3	chromodomain helicase DNA binding protein 8	191	1	0	1	0	0	mmu-miR-592-3p				-0.05	-0.05	N/A
FUT9	ENST00000302103.5	fucosyltransferase 9 (alpha (1,3) fucosyltransferase)	5	2	0	0	2	1	mmu-miR-592-3p				-0.05	-0.05	N/A
ZDHHC21	ENST00000380916.4	zinc finger, DHHC-type containing 21	196	1	0	0	1	2	mmu-miR-592-3p				-0.05	-0.1	N/A
LCOR	ENST00000371103.3	ligand dependent nuclear receptor corepressor	94	1	0	0	1	2	mmu-miR-592-3p				-0.05	-0.07	N/A
SLC35B3	ENST00000379660.4	solute carrier family 35 (adenosine 3'-phospho 5'-phosphosulfate transporter), member B3	83	1	0	0	1	0	mmu-miR-592-3p				-0.05	-0.21	N/A
ITGA10	ENST00000369304.3	integrin, alpha 10	62	1	0	0	1	0	mmu-miR-592-3p				-0.05	-0.05	N/A
GPC5	ENST00000377067.3	glypican 5	65	1	0	0	1	3	mmu-miR-592-3p				-0.05	-0.13	N/A
NFAT5	ENST00000354436.2	nuclear factor of activated T-cells 5, tonicity-responsive	128	1	0	0	1	1	mmu-miR-592-3p				-0.05	-0.05	N/A
CHRNA7	ENST00000306901.3	cholinergic receptor, nicotinic, alpha 7 (neuronal)	5	1	0	0	1	0	mmu-miR-592-3p				-0.05	-0.05	N/A
TMX4	ENST00000246024.2	thioredoxin-related transmembrane protein 4	466	1	0	0	1	2	mmu-miR-592-3p				-0.04	-0.14	N/A
AGPAT6	ENST00000396987.3	1-acylglycerol-3-phosphate O-acyltransferase 6	474	1	0	1	0	1	mmu-miR-592-3p				-0.04	-0.09	N/A
VTI1A	ENST00000393077.2	vesicle transport through interaction with t-SNAREs 1A	376	1	1	0	0	1	mmu-miR-592-3p				-0.04	-0.05	N/A
IRS2	ENST00000375856.3	insulin receptor substrate 2	231	1	0	1	0	0	mmu-miR-592-3p				-0.04	-0.05	N/A
NDUFAF6	ENST00000396113.1	NADH dehydrogenase (ubiquinone) complex I, assembly factor 6	420	1	0	0	1	0	mmu-miR-592-3p				-0.04	-0.22	N/A
RNMT	ENST00000383314.2	RNA (guanine-7-) methyltransferase	64	1	0	0	1	2	mmu-miR-592-3p				-0.04	-0.07	N/A
TSC1	ENST00000298552.3	tuberous sclerosis 1	838	2	0	0	2	2	mmu-miR-592-3p				-0.04	-0.05	N/A
TMEM170B	ENST00000379426.1	transmembrane protein 170B	489	1	0	1	0	2	mmu-miR-592-3p				-0.04	-0.08	N/A
NFATC4	ENST00000413692.2	nuclear factor of activated T-cells, cytoplasmic, calcineurin-dependent 4	73	1	0	1	0	0	mmu-miR-592-3p				-0.04	-0.04	N/A
FAM196A	ENST00000522781.1	family with sequence similarity 196, member A	5	1	0	0	1	0	mmu-miR-592-3p				-0.04	-0.04	N/A
N4BP2	ENST00000261435.6	NEDD4 binding protein 2	16	1	0	0	1	0	mmu-miR-592-3p				-0.04	-0.04	N/A
CHRNA2	ENST00000407991.1	cholinergic receptor, nicotinic, alpha 2 (neuronal)	5	1	0	0	1	0	mmu-miR-592-3p				-0.04	-0.04	N/A
LDLRAD4	ENST00000399848.3	low density lipoprotein receptor class A domain containing 4	314	1	1	0	0	2	mmu-miR-592-3p				-0.04	-0.1	N/A
RICTOR	ENST00000357387.3	RPTOR independent companion of MTOR, complex 2	441	1	0	0	1	2	mmu-miR-592-3p				-0.04	-0.05	N/A
TNKS	ENST00000310430.6	tankyrase, TRF1-interacting ankyrin-related ADP-ribose polymerase	943	1	0	0	1	0	mmu-miR-592-3p				-0.04	-0.06	N/A
EGFR	ENST00000275493.2	epidermal growth factor receptor	632	1	0	0	1	1	mmu-miR-592-3p				-0.04	-0.05	N/A
MMP24	ENST00000246186.6	matrix metallopeptidase 24 (membrane-inserted)	201	1	0	0	1	1	mmu-miR-592-3p				-0.04	-0.04	N/A
SLCO5A1	ENST00000260126.4	solute carrier organic anion transporter family, member 5A1	9	1	0	0	1	0	mmu-miR-592-3p				-0.04	-0.04	N/A
ARHGAP32	ENST00000524655.1	Rho GTPase activating protein 32	13	1	0	0	1	3	mmu-miR-592-3p				-0.04	-0.04	N/A
NEURL1B	ENST00000369800.5	neuralized homolog 1B (Drosophila)	5	2	0	0	2	0	mmu-miR-592-3p				-0.04	-0.04	N/A
RALGAPA2	ENST00000202677.7	Ral GTPase activating protein, alpha subunit 2 (catalytic)	24	1	1	0	0	1	mmu-miR-592-3p				-0.04	-0.05	N/A
MTMR9	ENST00000221086.3	myotubularin related protein 9	400	1	0	0	1	0	mmu-miR-592-3p				-0.04	-0.06	N/A
NRAS	ENST00000369535.4	neuroblastoma RAS viral (v-ras) oncogene homolog	551	1	0	0	1	0	mmu-miR-592-3p				-0.04	-0.13	N/A
ABHD13	ENST00000375898.3	abhydrolase domain containing 13	479	1	0	0	1	0	mmu-miR-592-3p				-0.04	-0.15	N/A
VTI1B	ENST00000554659.1	vesicle transport through interaction with t-SNAREs 1B	264	1	0	0	1	1	mmu-miR-592-3p				-0.04	-0.07	N/A
FCHSD1	ENST00000435817.2	FCH and double SH3 domains 1	364	1	0	0	1	1	mmu-miR-592-3p				-0.04	-0.11	N/A
MAPT	ENST00000344290.5	microtubule-associated protein tau	11	1	0	1	0	2	mmu-miR-592-3p				-0.04	-0.04	N/A
CLASP2	ENST00000539981.1	cytoplasmic linker associated protein 2	554	1	0	0	1	0	mmu-miR-592-3p				-0.04	-0.04	N/A
FAM124A	ENST00000322475.8	family with sequence similarity 124A	5	1	0	0	1	2	mmu-miR-592-3p				-0.04	-0.04	N/A
YY1	ENST00000262238.4	YY1 transcription factor	1803	1	0	0	1	0	mmu-miR-592-3p				-0.04	-0.06	N/A
PURA	ENST00000331327.3	purine-rich element binding protein A	367	1	0	0	1	0	mmu-miR-592-3p				-0.04	-0.08	N/A
PCDH10	ENST00000264360.5	protocadherin 10	9	1	0	0	1	0	mmu-miR-592-3p				-0.04	-0.06	N/A
GSPT1	ENST00000434724.2	G1 to S phase transition 1	1119	1	0	1	0	1	mmu-miR-592-3p				-0.04	-0.09	N/A
NF1	ENST00000358273.4	neurofibromin 1	161	1	0	0	1	0	mmu-miR-592-3p				-0.04	-0.08	N/A
SLC35B4	ENST00000378509.4	solute carrier family 35 (UDP-xylose/UDP-N-acetylglucosamine transporter), member B4	899	1	0	0	1	1	mmu-miR-592-3p				-0.04	-0.04	N/A
FBXO47	ENST00000378079.2	F-box protein 47	5	1	0	0	1	2	mmu-miR-592-3p				-0.04	-0.18	N/A
ARRB1	ENST00000420843.2	arrestin, beta 1	598	1	0	0	1	2	mmu-miR-592-3p				-0.04	-0.13	N/A
SLC9A1	ENST00000263980.3	solute carrier family 9, subfamily A (NHE1, cation proton antiporter 1), member 1	147	1	0	0	1	0	mmu-miR-592-3p				-0.04	-0.04	N/A
COL4A3	ENST00000396578.3	collagen, type IV, alpha 3 (Goodpasture antigen)	286	1	0	1	0	1	mmu-miR-592-3p				-0.04	-0.04	N/A
ADAR	ENST00000292205.5	adenosine deaminase, RNA-specific	633	1	0	0	1	3	mmu-miR-592-3p				-0.04	-0.04	N/A
PCDH19	ENST00000420881.2	protocadherin 19	7	1	0	0	1	2	mmu-miR-592-3p				-0.04	-0.04	N/A
ZNF76	ENST00000373953.3	zinc finger protein 76	6	1	0	0	1	0	mmu-miR-592-3p				-0.04	-0.04	N/A
GPR116	ENST00000283296.7	G protein-coupled receptor 116	5	1	0	0	1	0	mmu-miR-592-3p				-0.04	-0.04	N/A
RBMS3	ENST00000396583.3	RNA binding motif, single stranded interacting protein 3	56	2	0	1	1	1	mmu-miR-592-3p				-0.04	-0.07	N/A
SMARCE1	ENST00000377808.4	SWI/SNF related, matrix associated, actin dependent regulator of chromatin, subfamily e, member 1	252	1	0	0	1	0	mmu-miR-592-3p				-0.04	-0.15	N/A
RASGRF2	ENST00000265080.4	Ras protein-specific guanine nucleotide-releasing factor 2	140	1	0	1	0	2	mmu-miR-592-3p				-0.04	-0.05	N/A
CACNA1E	ENST00000526775.1	calcium channel, voltage-dependent, R type, alpha 1E subunit	5	2	1	0	1	0	mmu-miR-592-3p				-0.04	-0.04	N/A
GPAM	ENST00000348367.4	glycerol-3-phosphate acyltransferase, mitochondrial	153	1	0	1	0	1	mmu-miR-592-3p				-0.04	-0.04	N/A
ZNF609	ENST00000326648.3	zinc finger protein 609	103	1	0	0	1	2	mmu-miR-592-3p				-0.04	-0.04	N/A
CNTNAP2	ENST00000361727.3	contactin associated protein-like 2	29	1	0	0	1	1	mmu-miR-592-3p				-0.04	-0.05	N/A
GPR180	ENST00000376958.4	G protein-coupled receptor 180	161	1	0	0	1	1	mmu-miR-592-3p				-0.04	-0.13	N/A
PGR	ENST00000325455.5	progesterone receptor	8	1	0	0	1	2	mmu-miR-592-3p				-0.04	-0.04	N/A
MEIS1	ENST00000488550.1	Meis homeobox 1	533	1	0	0	1	0	mmu-miR-592-3p				-0.04	-0.04	N/A
ATXN7	ENST00000295900.6	ataxin 7	264	1	0	0	1	0	mmu-miR-592-3p				-0.04	-0.04	N/A
FZD4	ENST00000531380.1	frizzled family receptor 4	5	1	0	0	1	2	mmu-miR-592-3p				-0.04	-0.04	N/A
PIGK	ENST00000370812.3	phosphatidylinositol glycan anchor biosynthesis, class K	1203	1	0	1	0	0	mmu-miR-592-3p				-0.04	-0.07	N/A
MEGF10	ENST00000508365.1	multiple EGF-like-domains 10	19	1	0	0	1	0	mmu-miR-592-3p				-0.04	-0.15	N/A
GPR161	ENST00000367838.1	G protein-coupled receptor 161	1712	1	0	0	1	3	mmu-miR-592-3p				-0.04	-0.05	N/A
STX3	ENST00000535361.1	syntaxin 3	564	2	0	0	2	2	mmu-miR-592-3p				-0.04	-0.18	N/A
WDFY2	ENST00000298125.5	WD repeat and FYVE domain containing 2	85	3	1	0	2	1	mmu-miR-592-3p				-0.04	-0.29	N/A
USP1	ENST00000339950.4	ubiquitin specific peptidase 1	436	1	0	0	1	1	mmu-miR-592-3p				-0.04	-0.09	N/A
SMARCC1	ENST00000254480.5	SWI/SNF related, matrix associated, actin dependent regulator of chromatin, subfamily c, member 1	727	1	0	0	1	0	mmu-miR-592-3p				-0.04	-0.04	N/A
TBC1D5	ENST00000253692.7	TBC1 domain family, member 5	400	1	0	1	0	0	mmu-miR-592-3p				-0.04	-0.04	N/A
ZIC1	ENST00000282928.4	Zic family member 1	26	1	0	1	0	0	mmu-miR-592-3p				-0.04	-0.21	N/A
BTN2A2	ENST00000432533.2	butyrophilin, subfamily 2, member A2	125	1	0	0	1	0	mmu-miR-592-3p				-0.04	-0.17	N/A
JPH2	ENST00000372980.3	junctophilin 2	76	1	0	0	1	2	mmu-miR-592-3p				-0.04	-0.05	N/A
RAPGEF5	ENST00000401957.2	Rap guanine nucleotide exchange factor (GEF) 5	32	1	0	1	0	1	mmu-miR-592-3p				-0.04	-0.04	N/A
ZC3H6	ENST00000343936.4	zinc finger CCCH-type containing 6	10	1	0	0	1	2	mmu-miR-592-3p				-0.04	-0.04	N/A
GABRA5	ENST00000335625.5	gamma-aminobutyric acid (GABA) A receptor, alpha 5	5	1	0	0	1	0	mmu-miR-592-3p				-0.04	-0.04	N/A
SLC46A1	ENST00000440501.1	solute carrier family 46 (folate transporter), member 1	580	1	0	0	1	1	mmu-miR-592-3p				-0.04	-0.04	N/A
THRB	ENST00000396671.2	thyroid hormone receptor, beta	55	1	0	0	1	1	mmu-miR-592-3p				-0.04	-0.05	N/A
LMO3	ENST00000354662.1	LIM domain only 3 (rhombotin-like 2)	7	1	0	0	1	0	mmu-miR-592-3p				-0.04	-0.06	N/A
B3GALT1	ENST00000392690.3	UDP-Gal:betaGlcNAc beta 1,3-galactosyltransferase, polypeptide 1	35	1	0	1	0	0	mmu-miR-592-3p				-0.04	-0.13	N/A
DDX50	ENST00000373585.3	DEAD (Asp-Glu-Ala-Asp) box polypeptide 50	17	1	0	0	1	0	mmu-miR-592-3p				-0.04	-0.2	N/A
PODXL	ENST00000541194.1	podocalyxin-like	2928	1	0	0	1	1	mmu-miR-592-3p				-0.04	-0.04	N/A
GOLT1B	ENST00000540141.1	golgi transport 1B	848	1	0	1	0	0	mmu-miR-592-3p				-0.04	-0.13	N/A
POGZ	ENST00000392723.1	pogo transposable element with ZNF domain	170	1	0	0	1	0	mmu-miR-592-3p				-0.04	-0.04	N/A
ICMT	ENST00000343813.5	isoprenylcysteine carboxyl methyltransferase	558	1	0	0	1	1	mmu-miR-592-3p				-0.04	-0.04	N/A
RAB3IP	ENST00000483530.2	RAB3A interacting protein	73	1	0	1	0	1	mmu-miR-592-3p				-0.04	-0.31	N/A
FGF5	ENST00000456523.3	fibroblast growth factor 5	1478	1	0	0	1	0	mmu-miR-592-3p				-0.04	-0.15	N/A
AR	ENST00000374690.3	androgen receptor	57	1	0	0	1	1	mmu-miR-592-3p				-0.04	-0.04	N/A
BRD7	ENST00000394688.3	bromodomain containing 7	349	1	0	0	1	1	mmu-miR-592-3p				-0.04	-0.09	N/A
ST6GALNAC3	ENST00000328299.3	ST6 (alpha-N-acetyl-neuraminyl-2,3-beta-galactosyl-1,3)-N-acetylgalactosaminide alpha-2,6-sialyltransferase 3	41	1	0	1	0	1	mmu-miR-592-3p				-0.04	-0.04	N/A
TMEM178B	ENST00000565468.1	transmembrane protein 178B	129	1	0	0	1	3	mmu-miR-592-3p				-0.04	-0.04	N/A
TRABD2B	ENST00000606738.2	TraB domain containing 2B	244	2	0	0	2	0	mmu-miR-592-3p				-0.03	-0.04	N/A
DCUN1D3	ENST00000324344.4	DCN1, defective in cullin neddylation 1, domain containing 3	53	2	0	0	2	0	mmu-miR-592-3p				-0.03	-0.06	N/A
UBXN7	ENST00000296328.4	UBX domain protein 7	95	1	0	0	1	2	mmu-miR-592-3p				-0.03	-0.05	N/A
CNIH4	ENST00000465271.1	cornichon family AMPA receptor auxiliary protein 4	1348	1	0	0	1	0	mmu-miR-592-3p				-0.03	-0.1	N/A
IRF4	ENST00000380956.4	interferon regulatory factor 4	10	1	0	0	1	0	mmu-miR-592-3p				-0.03	-0.03	N/A
DNAJC18	ENST00000302060.5	DnaJ (Hsp40) homolog, subfamily C, member 18	253	1	0	0	1	1	mmu-miR-592-3p				-0.03	-0.12	N/A
ASB1	ENST00000264607.4	ankyrin repeat and SOCS box containing 1	408	2	0	0	2	1	mmu-miR-592-3p				-0.03	-0.08	N/A
EPS15	ENST00000371730.2	epidermal growth factor receptor pathway substrate 15	325	1	0	0	1	1	mmu-miR-592-3p				-0.03	-0.08	N/A
ABLIM1	ENST00000392952.3	actin binding LIM protein 1	1321	1	1	0	0	1	mmu-miR-592-3p				-0.03	-0.03	N/A
KSR2	ENST00000425217.1	kinase suppressor of ras 2	22	1	0	0	1	3	mmu-miR-592-3p				-0.03	-0.03	N/A
ZNF106	ENST00000263805.4	zinc finger protein 106	406	1	0	0	1	0	mmu-miR-592-3p				-0.03	-0.03	N/A
KIAA1958	ENST00000337530.6	KIAA1958	117	1	0	0	1	1	mmu-miR-592-3p				-0.03	-0.04	N/A
IMPAD1	ENST00000262644.4	inositol monophosphatase domain containing 1	1488	1	0	0	1	0	mmu-miR-592-3p				-0.03	-0.09	N/A
CREBRF	ENST00000540014.1	CREB3 regulatory factor	24	2	0	0	2	0	mmu-miR-592-3p				-0.03	-0.12	N/A
VSIG10	ENST00000359236.5	V-set and immunoglobulin domain containing 10	355	1	0	0	1	1	mmu-miR-592-3p				-0.03	-0.11	N/A
TNS3	ENST00000311160.9	tensin 3	28	1	0	1	0	3	mmu-miR-592-3p				-0.03	-0.03	N/A
MOB1A	ENST00000396049.4	MOB kinase activator 1A	963	1	0	0	1	0	mmu-miR-592-3p				-0.03	-0.06	N/A
SAMD4A	ENST00000392067.3	sterile alpha motif domain containing 4A	449	1	0	0	1	3	mmu-miR-592-3p				-0.03	-0.04	N/A
EPT1	ENST00000260585.7	ethanolaminephosphotransferase 1 (CDP-ethanolamine-specific)	449	1	0	0	1	0	mmu-miR-592-3p				-0.03	-0.04	N/A
SPRED1	ENST00000299084.4	sprouty-related, EVH1 domain containing 1	547	1	0	0	1	1	mmu-miR-592-3p				-0.03	-0.14	N/A
FRK	ENST00000606080.1	fyn-related kinase	37	1	0	0	1	0	mmu-miR-592-3p				-0.03	-0.09	N/A
AMOTL2	ENST00000249883.5	angiomotin like 2	78	1	0	0	1	1	mmu-miR-592-3p				-0.03	-0.03	N/A
EEPD1	ENST00000242108.4	endonuclease/exonuclease/phosphatase family domain containing 1	39	1	0	0	1	0	mmu-miR-592-3p				-0.03	-0.14	N/A
LPAR3	ENST00000440886.1	lysophosphatidic acid receptor 3	35	1	0	0	1	1	mmu-miR-592-3p				-0.03	-0.23	N/A
LRRC14	ENST00000292524.1	leucine rich repeat containing 14	469	1	0	0	1	2	mmu-miR-592-3p				-0.03	-0.04	N/A
WDR5B	ENST00000330689.4	WD repeat domain 5B	23	1	0	1	0	0	mmu-miR-592-3p				-0.03	-0.1	N/A
DNAJA4	ENST00000394855.3	DnaJ (Hsp40) homolog, subfamily A, member 4	24	1	0	0	1	1	mmu-miR-592-3p				-0.03	-0.09	N/A
RAD51L3-RFFL	ENST00000593039.1	Uncharacterized protein	670	1	0	0	1	3	mmu-miR-592-3p				-0.03	-0.13	N/A
KCNA1	ENST00000382545.3	potassium voltage-gated channel, shaker-related subfamily, member 1 (episodic ataxia with myokymia)	5	1	1	0	0	0	mmu-miR-592-3p				-0.03	-0.03	N/A
CLOCK	ENST00000309964.4	clock circadian regulator	86	1	1	0	0	3	mmu-miR-592-3p				-0.03	-0.03	N/A
LPP	ENST00000312675.4	LIM domain containing preferred translocation partner in lipoma	1894	1	1	0	0	3	mmu-miR-592-3p				-0.03	-0.03	N/A
TTBK1	ENST00000259750.4	tau tubulin kinase 1	7	1	1	0	0	1	mmu-miR-592-3p				-0.03	-0.03	N/A
LRRC28	ENST00000301981.3	leucine rich repeat containing 28	194	1	0	0	1	1	mmu-miR-592-3p				-0.03	-0.1	N/A
ANKRD50	ENST00000504087.1	ankyrin repeat domain 50	152	1	0	0	1	2	mmu-miR-592-3p				-0.03	-0.05	N/A
SIK1	ENST00000270162.6	salt-inducible kinase 1	2163	1	1	0	0	0	mmu-miR-592-3p				-0.03	-0.03	N/A
JAKMIP2	ENST00000507386.1	janus kinase and microtubule interacting protein 2	26	2	0	0	2	0	mmu-miR-592-3p				-0.03	-0.12	N/A
FOXP1	ENST00000318789.4	forkhead box P1	264	1	0	0	1	0	mmu-miR-592-3p				-0.03	-0.07	N/A
DYNC1I2	ENST00000409453.1	dynein, cytoplasmic 1, intermediate chain 2	69	1	0	1	0	0	mmu-miR-592-3p				-0.03	-0.18	N/A
CDS2	ENST00000460006.1	CDP-diacylglycerol synthase (phosphatidate cytidylyltransferase) 2	782	1	0	0	1	2	mmu-miR-592-3p				-0.03	-0.1	N/A
PAFAH1B2	ENST00000527958.1	platelet-activating factor acetylhydrolase 1b, catalytic subunit 2 (30kDa)	180	1	0	0	1	1	mmu-miR-592-3p				-0.03	-0.16	N/A
SIT1	ENST00000259608.3	signaling threshold regulating transmembrane adaptor 1	7	1	1	0	0	1	mmu-miR-592-3p				-0.03	-0.1	N/A
PHACTR2	ENST00000427704.2	phosphatase and actin regulator 2	274	1	0	0	1	1	mmu-miR-592-3p				-0.03	-0.03	N/A
IKZF1	ENST00000331340.3	IKAROS family zinc finger 1 (Ikaros)	11	1	0	0	1	0	mmu-miR-592-3p				-0.03	-0.06	N/A
ANO6	ENST00000320560.8	anoctamin 6	2262	1	0	1	0	2	mmu-miR-592-3p				-0.03	-0.03	N/A
FNBP1L	ENST00000370253.2	formin binding protein 1-like	219	1	0	0	1	2	mmu-miR-592-3p				-0.03	-0.07	N/A
ST8SIA3	ENST00000324000.3	ST8 alpha-N-acetyl-neuraminide alpha-2,8-sialyltransferase 3	5	1	0	0	1	2	mmu-miR-592-3p				-0.03	-0.03	N/A
NCDN	ENST00000356090.4	neurochondrin	654	1	0	0	1	0	mmu-miR-592-3p				-0.03	-0.14	N/A
SLC25A53	ENST00000357421.4	solute carrier family 25, member 53	15	1	0	0	1	0	mmu-miR-592-3p				-0.03	-0.08	N/A
PAFAH1B1	ENST00000397195.5	platelet-activating factor acetylhydrolase 1b, regulatory subunit 1 (45kDa)	1570	1	0	1	0	1	mmu-miR-592-3p				-0.03	-0.04	N/A
ZBTB44	ENST00000525842.1	zinc finger and BTB domain containing 44	236	2	0	0	2	2	mmu-miR-592-3p				-0.03	-0.13	N/A
SLC4A7	ENST00000295736.5	solute carrier family 4, sodium bicarbonate cotransporter, member 7	146	1	0	0	1	1	mmu-miR-592-3p				-0.03	-0.04	N/A
TMPPE	ENST00000416695.2	transmembrane protein with metallophosphoesterase domain	22	1	0	0	1	1	mmu-miR-592-3p				-0.03	-0.1	N/A
SMAD5	ENST00000545279.1	SMAD family member 5	225	1	0	0	1	0	mmu-miR-592-3p				-0.03	-0.04	N/A
SCAMP5	ENST00000425597.3	secretory carrier membrane protein 5	127	1	0	0	1	0	mmu-miR-592-3p				-0.03	-0.03	N/A
DRG1	ENST00000331457.4	developmentally regulated GTP binding protein 1	1478	2	0	0	2	0	mmu-miR-592-3p				-0.03	-0.24	N/A
UACA	ENST00000322954.6	uveal autoantigen with coiled-coil domains and ankyrin repeats	82	1	0	0	1	0	mmu-miR-592-3p				-0.03	-0.06	N/A
FIBCD1	ENST00000448616.1	fibrinogen C domain containing 1	44	1	0	0	1	1	mmu-miR-592-3p				-0.03	-0.07	N/A
RASA1	ENST00000456692.2	RAS p21 protein activator (GTPase activating protein) 1	1700	1	0	0	1	1	mmu-miR-592-3p				-0.03	-0.12	N/A
PPIG	ENST00000260970.3	peptidylprolyl isomerase G (cyclophilin G)	470	1	0	0	1	3	mmu-miR-592-3p				-0.03	-0.24	N/A
DACH1	ENST00000305425.4	dachshund homolog 1 (Drosophila)	18	1	0	0	1	0	mmu-miR-592-3p				-0.03	-0.03	N/A
ERBB4	ENST00000342788.4	v-erb-b2 avian erythroblastic leukemia viral oncogene homolog 4	27	1	0	0	1	1	mmu-miR-592-3p				-0.03	-0.03	N/A
NTN1	ENST00000173229.2	netrin 1	12	1	0	0	1	0	mmu-miR-592-3p				-0.03	-0.03	N/A
GLIS3	ENST00000324333.10	GLIS family zinc finger 3	47	1	0	0	1	1	mmu-miR-592-3p				-0.03	-0.03	N/A
SLC2A5	ENST00000377424.4	solute carrier family 2 (facilitated glucose/fructose transporter), member 5	30	1	0	0	1	0	mmu-miR-592-3p				-0.03	-0.16	N/A
ZNF451	ENST00000370708.4	zinc finger protein 451	190	1	0	0	1	1	mmu-miR-592-3p				-0.03	-0.03	N/A
FBXO30	ENST00000237281.4	F-box protein 30	224	1	0	0	1	1	mmu-miR-592-3p				-0.03	-0.05	N/A
DPP8	ENST00000341861.5	dipeptidyl-peptidase 8	1293	1	0	1	0	3	mmu-miR-592-3p				-0.03	-0.04	N/A
RAB7A	ENST00000265062.3	RAB7A, member RAS oncogene family	7894	1	0	1	0	0	mmu-miR-592-3p				-0.03	-0.21	N/A
SLC22A3	ENST00000392145.1	solute carrier family 22 (organic cation transporter), member 3	86	1	0	0	1	2	mmu-miR-592-3p				-0.03	-0.1	N/A
AFF1	ENST00000395146.4	AF4/FMR2 family, member 1	28	1	0	0	1	0	mmu-miR-592-3p				-0.03	-0.07	N/A
NFIB	ENST00000397575.3	nuclear factor I/B	1149	1	0	0	1	2	mmu-miR-592-3p				-0.03	-0.03	N/A
MAP4K4	ENST00000413150.2	mitogen-activated protein kinase kinase kinase kinase 4	1551	1	0	0	1	0	mmu-miR-592-3p				-0.03	-0.06	N/A
KCNC1	ENST00000379472.3	potassium voltage-gated channel, Shaw-related subfamily, member 1	42	1	0	0	1	1	mmu-miR-592-3p				-0.03	-0.03	N/A
SPTLC2	ENST00000216484.2	serine palmitoyltransferase, long chain base subunit 2	95	1	0	0	1	0	mmu-miR-592-3p				-0.02	-0.08	N/A
RFFL	ENST00000315249.7	ring finger and FYVE-like domain containing E3 ubiquitin protein ligase	670	1	0	0	1	3	mmu-miR-592-3p				-0.02	-0.1	N/A
ADCYAP1	ENST00000579794.1	adenylate cyclase activating polypeptide 1 (pituitary)	35	1	0	0	1	1	mmu-miR-592-3p				-0.02	-0.18	N/A
NXPE3	ENST00000422132.1	neurexophilin and PC-esterase domain family, member 3	630	1	0	0	1	0	mmu-miR-592-3p				-0.02	-0.14	N/A
NSUN3	ENST00000314622.4	NOP2/Sun domain family, member 3	220	1	0	0	1	1	mmu-miR-592-3p				-0.02	-0.25	N/A
PRDM16	ENST00000511072.1	PR domain containing 16	64	2	0	1	1	0	mmu-miR-592-3p				-0.02	-0.04	N/A
PDK3	ENST00000441463.2	pyruvate dehydrogenase kinase, isozyme 3	659	2	0	0	2	1	mmu-miR-592-3p				-0.02	-0.04	N/A
TNRC6B	ENST00000335727.9	trinucleotide repeat containing 6B	69	2	0	1	1	5	mmu-miR-592-3p				-0.02	-0.03	N/A
SREK1IP1	ENST00000513458.4	SREK1-interacting protein 1	145	2	0	0	2	0	mmu-miR-592-3p				-0.02	-0.1	N/A
C1orf95	ENST00000366788.3	chromosome 1 open reading frame 95	28	2	0	0	2	0	mmu-miR-592-3p				-0.02	-0.1	N/A
LONRF3	ENST00000304778.7	LON peptidase N-terminal domain and ring finger 3	36	1	0	0	1	1	mmu-miR-592-3p				-0.02	-0.06	N/A
SLAIN2	ENST00000264313.6	SLAIN motif family, member 2	859	1	0	0	1	0	mmu-miR-592-3p				-0.02	-0.08	N/A
VASH1	ENST00000167106.4	vasohibin 1	39	1	0	0	1	1	mmu-miR-592-3p				-0.02	-0.02	N/A
SLC6A5	ENST00000525748.1	solute carrier family 6 (neurotransmitter transporter), member 5	5	1	0	0	1	2	mmu-miR-592-3p				-0.02	-0.02	N/A
RAB3C	ENST00000282878.4	RAB3C, member RAS oncogene family	242	2	1	1	0	2	mmu-miR-592-3p				-0.02	-0.36	N/A
CMSS1	ENST00000421999.2	cms1 ribosomal small subunit homolog (yeast)	423	1	1	0	0	0	mmu-miR-592-3p				-0.02	-0.32	N/A
RALGAPB	ENST00000397038.1	Ral GTPase activating protein, beta subunit (non-catalytic)	1120	1	0	0	1	0	mmu-miR-592-3p				-0.02	-0.03	N/A
GAB1	ENST00000262995.4	GRB2-associated binding protein 1	26	1	0	0	1	0	mmu-miR-592-3p				-0.02	-0.12	N/A
PFKFB2	ENST00000367080.3	6-phosphofructo-2-kinase/fructose-2,6-biphosphatase 2	83	1	0	0	1	3	mmu-miR-592-3p				-0.02	-0.03	N/A
ZEB1	ENST00000361642.5	zinc finger E-box binding homeobox 1	59	1	0	0	1	0	mmu-miR-592-3p				-0.02	-0.02	N/A
PHF6	ENST00000332070.3	PHD finger protein 6	630	1	0	0	1	0	mmu-miR-592-3p				-0.02	-0.02	N/A
KIAA2018	ENST00000316407.4	KIAA2018	23	1	0	1	0	4	mmu-miR-592-3p				-0.02	-0.02	N/A
DCHS2	ENST00000357232.4	dachsous cadherin-related 2	5	1	0	0	1	1	mmu-miR-592-3p				-0.02	-0.02	N/A
KIAA1549	ENST00000440172.1	KIAA1549	508	1	0	0	1	1	mmu-miR-592-3p				-0.02	-0.02	N/A
ALG6	ENST00000371108.4	ALG6, alpha-1,3-glucosyltransferase	140	1	0	0	1	0	mmu-miR-592-3p				-0.02	-0.06	N/A
PTCD1	ENST00000292478.4	pentatricopeptide repeat domain 1	22	1	0	0	1	0	mmu-miR-592-3p				-0.02	-0.1	N/A
SEC62	ENST00000337002.4	SEC62 homolog (S. cerevisiae)	746	1	1	0	0	2	mmu-miR-592-3p				-0.02	-0.07	N/A
PRKAA2	ENST00000371244.4	protein kinase, AMP-activated, alpha 2 catalytic subunit	561	1	0	0	1	0	mmu-miR-592-3p				-0.02	-0.02	N/A
MYL9	ENST00000279022.2	myosin, light chain 9, regulatory	1779	1	0	0	1	0	mmu-miR-592-3p				-0.02	-0.12	N/A
DGCR6L	ENST00000248879.3	DiGeorge syndrome critical region gene 6-like	18	1	0	0	1	0	mmu-miR-592-3p				-0.02	-0.09	N/A
ZNF704	ENST00000327835.3	zinc finger protein 704	124	2	0	0	2	2	mmu-miR-592-3p				-0.02	-0.05	N/A
DNM3	ENST00000367731.1	dynamin 3	59	1	0	1	0	0	mmu-miR-592-3p				-0.02	-0.02	N/A
PDE3A	ENST00000359062.3	phosphodiesterase 3A, cGMP-inhibited	1182	1	0	0	1	1	mmu-miR-592-3p				-0.02	-0.02	N/A
RP11-47I22.3	ENST00000556569.1	Uncharacterized protein	93	1	0	0	1	0	mmu-miR-592-3p				-0.02	-0.2	N/A
FASTKD2	ENST00000236980.6	FAST kinase domains 2	579	1	0	0	1	1	mmu-miR-592-3p				-0.02	-0.09	N/A
NDC1	ENST00000540001.1	NDC1 transmembrane nucleoporin	371	1	0	1	0	2	mmu-miR-592-3p				-0.02	-0.11	N/A
CCNJ	ENST00000265992.5	cyclin J	5	1	0	0	1	0	mmu-miR-592-3p				-0.02	-0.02	N/A
CPPED1	ENST00000381774.4	calcineurin-like phosphoesterase domain containing 1	511	1	0	1	0	0	mmu-miR-592-3p				-0.02	-0.21	N/A
TMCC1	ENST00000432054.2	transmembrane and coiled-coil domain family 1	97	1	0	0	1	2	mmu-miR-592-3p				-0.02	-0.03	N/A
NPR3	ENST00000265074.8	natriuretic peptide receptor C/guanylate cyclase C (atrionatriuretic peptide receptor C)	517	1	0	0	1	2	mmu-miR-592-3p				-0.02	-0.05	N/A
ZNF644	ENST00000370440.1	zinc finger protein 644	40	1	0	0	1	0	mmu-miR-592-3p				-0.02	-0.12	N/A
GOLGB1	ENST00000340645.5	golgin B1	162	1	0	0	1	0	mmu-miR-592-3p				-0.02	-0.04	N/A
GNL1	ENST00000376621.3	guanine nucleotide binding protein-like 1	1331	1	0	0	1	1	mmu-miR-592-3p				-0.02	-0.11	N/A
PPP4R4	ENST00000328839.3	protein phosphatase 4, regulatory subunit 4	20	1	0	0	1	1	mmu-miR-592-3p				-0.02	-0.19	N/A
PEX19	ENST00000368072.5	peroxisomal biogenesis factor 19	1804	1	0	0	1	2	mmu-miR-592-3p				-0.02	-0.05	N/A
CBL	ENST00000264033.4	Cbl proto-oncogene, E3 ubiquitin protein ligase	309	1	0	1	0	0	mmu-miR-592-3p				-0.02	-0.02	N/A
PREX2	ENST00000288368.4	phosphatidylinositol-3,4,5-trisphosphate-dependent Rac exchange factor 2	11	1	0	1	0	0	mmu-miR-592-3p				-0.02	-0.02	N/A
CHD2	ENST00000394196.4	chromodomain helicase DNA binding protein 2	1237	1	0	1	0	1	mmu-miR-592-3p				-0.02	-0.02	N/A
TIFAB	ENST00000537858.1	TRAF-interacting protein with forkhead-associated domain, family member B	5	1	0	1	0	1	mmu-miR-592-3p				-0.02	-0.02	N/A
C5orf20	ENST00000503143.2	chromosome 5 open reading frame 20	5	1	0	1	0	0	mmu-miR-592-3p				-0.02	-0.02	N/A
ATP8B4	ENST00000284509.6	ATPase, class I, type 8B, member 4	5	1	0	1	0	0	mmu-miR-592-3p				-0.02	-0.02	N/A
ZNF831	ENST00000371030.2	zinc finger protein 831	5	1	0	1	0	2	mmu-miR-592-3p				-0.02	-0.02	N/A
ZBTB39	ENST00000300101.2	zinc finger and BTB domain containing 39	7	1	0	0	1	0	mmu-miR-592-3p				-0.02	-0.02	N/A
MFRP	ENST00000555262.1	membrane frizzled-related protein	5	1	0	1	0	1	mmu-miR-592-3p				-0.02	-0.02	N/A
UNC5B	ENST00000335350.6	unc-5 homolog B (C. elegans)	90	1	0	1	0	0	mmu-miR-592-3p				-0.02	-0.02	N/A
PCLO	ENST00000333891.9	piccolo presynaptic cytomatrix protein	22	1	0	1	0	0	mmu-miR-592-3p				-0.02	-0.02	N/A
RNF165	ENST00000269439.7	ring finger protein 165	18	1	0	1	0	0	mmu-miR-592-3p				-0.02	-0.02	N/A
CADM2	ENST00000383699.3	cell adhesion molecule 2	5	2	0	0	2	1	mmu-miR-592-3p				-0.02	-0.02	N/A
CELSR2	ENST00000271332.3	cadherin, EGF LAG seven-pass G-type receptor 2	2475	1	0	1	0	0	mmu-miR-592-3p				-0.02	-0.02	N/A
AAK1	ENST00000409085.4	AP2 associated kinase 1	27	1	0	1	0	5	mmu-miR-592-3p				-0.02	-0.02	N/A
FGFR1	ENST00000397091.5	fibroblast growth factor receptor 1	650	1	0	1	0	0	mmu-miR-592-3p				-0.02	-0.02	N/A
GLI2	ENST00000452319.1	GLI family zinc finger 2	73	1	0	0	1	0	mmu-miR-592-3p				-0.02	-0.02	N/A
RNF170	ENST00000534961.1	ring finger protein 170	203	1	0	0	1	1	mmu-miR-592-3p				-0.02	-0.13	N/A
ETNK1	ENST00000266517.4	ethanolamine kinase 1	1047	1	0	1	0	0	mmu-miR-592-3p				-0.02	-0.1	N/A
MYO5A	ENST00000399231.3	myosin VA (heavy chain 12, myoxin)	573	1	0	0	1	0	mmu-miR-592-3p				-0.02	-0.04	N/A
TRAF3	ENST00000560371.1	TNF receptor-associated factor 3	833	1	0	0	1	0	mmu-miR-592-3p				-0.02	-0.03	N/A
TRPM8	ENST00000324695.4	transient receptor potential cation channel, subfamily M, member 8	5	1	0	0	1	0	mmu-miR-592-3p				-0.02	-0.02	N/A
GATAD2B	ENST00000368655.4	GATA zinc finger domain containing 2B	48	1	1	0	0	0	mmu-miR-592-3p				-0.02	-0.04	N/A
ARID1B	ENST00000346085.5	AT rich interactive domain 1B (SWI1-like)	220	2	0	0	2	3	mmu-miR-592-3p				-0.02	-0.12	N/A
PXN	ENST00000458477.2	paxillin	484	1	0	1	0	0	mmu-miR-592-3p				-0.02	-0.02	N/A
STXBP5	ENST00000367481.3	syntaxin binding protein 5 (tomosyn)	555	2	0	0	2	1	mmu-miR-592-3p				-0.02	-0.09	N/A
ZEB2	ENST00000558170.2	zinc finger E-box binding homeobox 2	33	1	0	0	1	2	mmu-miR-592-3p				-0.02	-0.03	N/A
TRIP11	ENST00000267622.4	thyroid hormone receptor interactor 11	13	1	0	0	1	0	mmu-miR-592-3p				-0.02	-0.05	N/A
ADARB2	ENST00000381312.1	adenosine deaminase, RNA-specific, B2 (non-functional)	9	1	0	0	1	1	mmu-miR-592-3p				-0.02	-0.04	N/A
ZSWIM7	ENST00000486655.1	zinc finger, SWIM-type containing 7	656	1	0	0	1	0	mmu-miR-592-3p				-0.02	-0.16	N/A
LMO4	ENST00000370544.5	LIM domain only 4	294	1	0	0	1	1	mmu-miR-592-3p				-0.02	-0.1	N/A
HIC2	ENST00000407464.2	hypermethylated in cancer 2	28	2	0	0	2	0	mmu-miR-592-3p				-0.02	-0.1	N/A
SPRY3	ENST00000302805.2	sprouty homolog 3 (Drosophila)	5	1	0	0	1	2	mmu-miR-592-3p				-0.02	-0.02	N/A
CHRM2	ENST00000445907.2	cholinergic receptor, muscarinic 2	5	1	0	0	1	0	mmu-miR-592-3p				-0.02	-0.02	N/A
GFI1	ENST00000370332.1	growth factor independent 1 transcription repressor	154	1	0	0	1	0	mmu-miR-592-3p				-0.02	-0.02	N/A
C1orf21	ENST00000235307.6	chromosome 1 open reading frame 21	935	2	0	1	1	3	mmu-miR-592-3p				-0.02	-0.18	N/A
LARP4	ENST00000398473.2	La ribonucleoprotein domain family, member 4	35	1	0	1	0	0	mmu-miR-592-3p				-0.02	-0.13	N/A
TANC2	ENST00000424789.2	tetratricopeptide repeat, ankyrin repeat and coiled-coil containing 2	155	1	0	1	0	1	mmu-miR-592-3p				-0.02	-0.02	N/A
TMEM136	ENST00000529187.1	transmembrane protein 136	344	2	0	0	2	0	mmu-miR-592-3p				-0.02	-0.31	N/A
SLC7A1	ENST00000380752.5	solute carrier family 7 (cationic amino acid transporter, y+ system), member 1	338	1	0	0	1	0	mmu-miR-592-3p				-0.02	-0.02	N/A
SLC16A10	ENST00000368850.3	solute carrier family 16 (aromatic amino acid transporter), member 10	233	1	0	0	1	0	mmu-miR-592-3p				-0.02	-0.11	N/A
DMD	ENST00000378677.2	dystrophin	211	1	0	0	1	0	mmu-miR-592-3p				-0.02	-0.1	N/A
NUDT7	ENST00000564085.1	nudix (nucleoside diphosphate linked moiety X)-type motif 7	50	1	0	1	0	0	mmu-miR-592-3p				-0.02	-0.3	N/A
OSBPL3	ENST00000313367.2	oxysterol binding protein-like 3	200	1	0	0	1	0	mmu-miR-592-3p				-0.02	-0.12	N/A
ASTN2	ENST00000341734.4	astrotactin 2	39	3	0	1	2	2	mmu-miR-592-3p				-0.02	-0.31	N/A
STRN	ENST00000263918.4	striatin, calmodulin binding protein	476	1	0	0	1	4	mmu-miR-592-3p				-0.02	-0.07	N/A
VWA5A	ENST00000456829.2	von Willebrand factor A domain containing 5A	35	1	0	0	1	0	mmu-miR-592-3p				-0.02	-0.12	N/A
SLC9A7	ENST00000328306.4	solute carrier family 9, subfamily A (NHE7, cation proton antiporter 7), member 7	147	1	0	0	1	0	mmu-miR-592-3p				-0.02	-0.09	N/A
ITGA1	ENST00000282588.6	integrin, alpha 1	400	1	0	0	1	2	mmu-miR-592-3p				-0.02	-0.02	N/A
YAF2	ENST00000327791.4	YY1 associated factor 2	413	1	0	0	1	0	mmu-miR-592-3p				-0.02	-0.19	N/A
RIMS3	ENST00000372684.3	regulating synaptic membrane exocytosis 3	24	1	0	0	1	4	mmu-miR-592-3p				-0.02	-0.05	N/A
RAB30	ENST00000533486.1	RAB30, member RAS oncogene family	274	1	0	0	1	1	mmu-miR-592-3p				-0.02	-0.02	N/A
KDSR	ENST00000406396.3	3-ketodihydrosphingosine reductase	322	1	0	1	0	0	mmu-miR-592-3p				-0.02	-0.02	N/A
LCORL	ENST00000326877.4	ligand dependent nuclear receptor corepressor-like	194	1	0	0	1	0	mmu-miR-592-3p				-0.02	-0.14	N/A
ZCCHC17	ENST00000344147.5	zinc finger, CCHC domain containing 17	100	1	0	0	1	0	mmu-miR-592-3p				-0.02	-0.17	N/A
SOCS4	ENST00000395472.2	suppressor of cytokine signaling 4	336	1	0	0	1	0	mmu-miR-592-3p				-0.02	-0.03	N/A
TET1	ENST00000373644.4	tet methylcytosine dioxygenase 1	5	1	0	0	1	0	mmu-miR-592-3p				-0.02	-0.02	N/A
SEMA3A	ENST00000265362.4	sema domain, immunoglobulin domain (Ig), short basic domain, secreted, (semaphorin) 3A	162	1	0	0	1	3	mmu-miR-592-3p				-0.02	-0.09	N/A
ADAM23	ENST00000264377.3	ADAM metallopeptidase domain 23	113	1	0	0	1	1	mmu-miR-592-3p				-0.02	-0.04	N/A
NDUFC1	ENST00000394228.1	NADH dehydrogenase (ubiquinone) 1, subcomplex unknown, 1, 6kDa	84	1	0	0	1	0	mmu-miR-592-3p				-0.02	-0.32	N/A
TMEM11	ENST00000317635.5	transmembrane protein 11	223	1	0	0	1	1	mmu-miR-592-3p				-0.02	-0.16	N/A
C3orf62	ENST00000343010.3	chromosome 3 open reading frame 62	146	1	0	1	0	0	mmu-miR-592-3p				-0.02	-0.18	N/A
GNA13	ENST00000439174.2	guanine nucleotide binding protein (G protein), alpha 13	190	1	0	1	0	1	mmu-miR-592-3p				-0.02	-0.02	N/A
SMLR1	ENST00000541421.2	small leucine-rich protein 1	35	1	0	0	1	0	mmu-miR-592-3p				-0.02	-0.11	N/A
FRMD4A	ENST00000358621.4	FERM domain containing 4A	192	2	1	0	1	0	mmu-miR-592-3p				-0.02	-0.04	N/A
ZBTB7B	ENST00000368426.3	zinc finger and BTB domain containing 7B	179	1	0	0	1	0	mmu-miR-592-3p				-0.02	-0.14	N/A
FBXO32	ENST00000517956.1	F-box protein 32	500	1	0	0	1	0	mmu-miR-592-3p				-0.02	-0.04	N/A
ZNF592	ENST00000299927.3	zinc finger protein 592	1128	2	0	0	2	0	mmu-miR-592-3p				-0.02	-0.02	N/A
SLC5A3	ENST00000608209.1	sodium/myo-inositol cotransporter	24	1	0	1	0	1	mmu-miR-592-3p				-0.01	-0.02	N/A
KIAA1045	ENST00000242315.3	KIAA1045	42	1	0	0	1	0	mmu-miR-592-3p				-0.01	-0.01	N/A
KCNK5	ENST00000359534.3	potassium channel, subfamily K, member 5	143	1	0	0	1	1	mmu-miR-592-3p				-0.01	-0.05	N/A
HPCAL4	ENST00000372844.3	hippocalcin like 4	5	1	0	0	1	1	mmu-miR-592-3p				-0.01	-0.01	N/A
C15orf52	ENST00000397536.2	chromosome 15 open reading frame 52	14	1	0	0	1	0	mmu-miR-592-3p				-0.01	-0.01	N/A
NUDT3	ENST00000607016.1	nudix (nucleoside diphosphate linked moiety X)-type motif 3	190	1	0	0	1	0	mmu-miR-592-3p				-0.01	-0.04	N/A
TPCN2	ENST00000294309.3	two pore segment channel 2	629	1	0	0	1	1	mmu-miR-592-3p				-0.01	-0.27	N/A
FAM102B	ENST00000370035.3	family with sequence similarity 102, member B	392	1	0	0	1	1	mmu-miR-592-3p				-0.01	-0.02	N/A
EML1	ENST00000262233.6	echinoderm microtubule associated protein like 1	371	1	0	0	1	0	mmu-miR-592-3p				-0.01	-0.09	N/A
KIF5C	ENST00000435030.1	kinesin family member 5C	19	1	0	0	1	0	mmu-miR-592-3p				-0.01	-0.02	N/A
ZBTB47	ENST00000457842.3	zinc finger and BTB domain containing 47	81	1	0	1	0	0	mmu-miR-592-3p				-0.01	-0.04	N/A
PPARA	ENST00000396000.2	peroxisome proliferator-activated receptor alpha	82	1	0	0	1	0	mmu-miR-592-3p				-0.01	-0.02	N/A
MED8	ENST00000372457.4	mediator complex subunit 8	745	1	0	0	1	0	mmu-miR-592-3p				-0.01	-0.05	N/A
ADAMTS4	ENST00000367996.5	ADAM metallopeptidase with thrombospondin type 1 motif, 4	23	1	0	0	1	2	mmu-miR-592-3p				-0.01	-0.07	N/A
AP5M1	ENST00000261558.3	adaptor-related protein complex 5, mu 1 subunit	198	1	0	0	1	2	mmu-miR-592-3p				-0.01	-0.07	N/A
DCAF17	ENST00000375255.3	DDB1 and CUL4 associated factor 17	49	1	0	1	0	0	mmu-miR-592-3p				-0.01	-0.12	N/A
GLDN	ENST00000335449.6	gliomedin	9	1	0	0	1	0	mmu-miR-592-3p				-0.01	-0.01	N/A
TECPR2	ENST00000359520.7	tectonin beta-propeller repeat containing 2	109	1	0	0	1	1	mmu-miR-592-3p				-0.01	-0.02	N/A
URM1	ENST00000372850.1	ubiquitin related modifier 1	345	1	1	0	0	1	mmu-miR-592-3p				-0.01	-0.23	N/A
LCLAT1	ENST00000309052.4	lysocardiolipin acyltransferase 1	397	1	0	0	1	0	mmu-miR-592-3p				-0.01	-0.01	N/A
APH1A	ENST00000360244.4	APH1A gamma secretase subunit	475	1	0	0	1	2	mmu-miR-592-3p				-0.01	-0.18	N/A
TBX18	ENST00000369663.5	T-box 18	54	1	0	0	1	1	mmu-miR-592-3p				-0.01	-0.02	N/A
SCN9A	ENST00000409672.1	sodium channel, voltage-gated, type IX, alpha subunit	240	1	0	0	1	0	mmu-miR-592-3p				-0.01	-0.14	N/A
SOS1	ENST00000426016.1	son of sevenless homolog 1 (Drosophila)	189	1	1	0	0	1	mmu-miR-592-3p				-0.01	-0.1	N/A
WDR36	ENST00000506538.2	WD repeat domain 36	282	1	0	0	1	0	mmu-miR-592-3p				-0.01	-0.08	N/A
TOR1AIP2	ENST00000367612.3	torsin A interacting protein 2	569	1	0	0	1	0	mmu-miR-592-3p				-0.01	-0.15	N/A
PELI3	ENST00000320740.7	pellino E3 ubiquitin protein ligase family member 3	257	1	0	0	1	0	mmu-miR-592-3p				-0.01	-0.1	N/A
SLC7A11	ENST00000280612.5	solute carrier family 7 (anionic amino acid transporter light chain, xc- system), member 11	61	1	0	0	1	4	mmu-miR-592-3p				-0.01	-0.05	N/A
ENAH	ENST00000366844.3	enabled homolog (Drosophila)	415	2	0	0	2	1	mmu-miR-592-3p				-0.01	-0.08	N/A
BMP2	ENST00000378827.4	bone morphogenetic protein 2	1193	1	0	0	1	0	mmu-miR-592-3p				-0.01	-0.16	N/A
INPP4A	ENST00000409016.4	inositol polyphosphate-4-phosphatase, type I, 107kDa	387	1	0	0	1	0	mmu-miR-592-3p				-0.01	-0.08	N/A
EIF2S1	ENST00000256383.4	eukaryotic translation initiation factor 2, subunit 1 alpha, 35kDa	3360	1	0	0	1	0	mmu-miR-592-3p				-0.01	-0.13	N/A
CCDC103	ENST00000417826.2	coiled-coil domain containing 103	72	1	0	0	1	0	mmu-miR-592-3p				-0.01	-0.03	N/A
RPS6KA5	ENST00000261991.3	ribosomal protein S6 kinase, 90kDa, polypeptide 5	64	1	0	0	1	1	mmu-miR-592-3p				-0.01	-0.1	N/A
MAP9	ENST00000311277.4	microtubule-associated protein 9	45	1	0	1	0	0	mmu-miR-592-3p				-0.01	-0.05	N/A
SCUBE2	ENST00000457346.2	signal peptide, CUB domain, EGF-like 2	57	1	0	0	1	0	mmu-miR-592-3p				-0.01	-0.15	N/A
PHF14	ENST00000403050.3	PHD finger protein 14	112	1	0	0	1	0	mmu-miR-592-3p				-0.01	-0.06	N/A
ATMIN	ENST00000299575.4	ATM interactor	129	1	0	0	1	1	mmu-miR-592-3p				-0.01	-0.01	N/A
WDR59	ENST00000262144.6	WD repeat domain 59	24	1	0	1	0	0	mmu-miR-592-3p				-0.01	-0.04	N/A
MNAT1	ENST00000261245.4	MNAT CDK-activating kinase assembly factor 1	191	1	0	0	1	1	mmu-miR-592-3p				-0.01	-0.17	N/A
LDB1	ENST00000361198.5	LIM domain binding 1	61	1	0	0	1	0	mmu-miR-592-3p				-0.01	-0.02	N/A
AP1G1	ENST00000299980.4	adaptor-related protein complex 1, gamma 1 subunit	436	1	0	0	1	0	mmu-miR-592-3p				-0.01	-0.01	N/A
ITGB8	ENST00000222573.4	integrin, beta 8	17	1	0	0	1	0	mmu-miR-592-3p				-0.01	-0.02	N/A
SMURF1	ENST00000361368.2	SMAD specific E3 ubiquitin protein ligase 1	58	1	0	1	0	2	mmu-miR-592-3p				-0.01	-0.05	N/A
FARP1	ENST00000595437.1	FERM, RhoGEF (ARHGEF) and pleckstrin domain protein 1 (chondrocyte-derived)	530	1	0	1	0	0	mmu-miR-592-3p				-0.01	-0.09	N/A
SLC43A2	ENST00000301335.5	solute carrier family 43 (amino acid system L transporter), member 2	68	1	0	1	0	0	mmu-miR-592-3p				-0.01	-0.09	N/A
CDC73	ENST00000367435.3	cell division cycle 73	579	1	0	0	1	1	mmu-miR-592-3p				-0.01	-0.09	N/A
TTBK2	ENST00000267890.6	tau tubulin kinase 2	18	1	0	0	1	3	mmu-miR-592-3p				-0.01	-0.02	N/A
UBXN10	ENST00000375099.3	UBX domain protein 10	5	1	0	0	1	1	mmu-miR-592-3p				-0.01	-0.01	N/A
HES2	ENST00000377834.4	hairy and enhancer of split 2 (Drosophila)	5	1	0	0	1	0	mmu-miR-592-3p				-0.01	-0.01	N/A
BSN	ENST00000296452.4	bassoon presynaptic cytomatrix protein	31	1	0	0	1	0	mmu-miR-592-3p				-0.01	-0.01	N/A
NXPH3	ENST00000328741.5	neurexophilin 3	65	1	0	0	1	0	mmu-miR-592-3p				-0.01	-0.06	N/A
CDK6	ENST00000265734.4	cyclin-dependent kinase 6	1116	1	0	0	1	3	mmu-miR-592-3p				-0.01	-0.01	N/A
CRYZ	ENST00000370872.3	crystallin, zeta (quinone reductase)	317	1	0	0	1	0	mmu-miR-592-3p				-0.01	-0.14	N/A
SOCS5	ENST00000306503.5	suppressor of cytokine signaling 5	72	1	0	0	1	2	mmu-miR-592-3p				-0.01	-0.04	N/A
ROBO2	ENST00000461745.1	roundabout, axon guidance receptor, homolog 2 (Drosophila)	22	1	0	0	1	1	mmu-miR-592-3p				-0.01	-0.04	N/A
COL12A1	ENST00000322507.8	collagen, type XII, alpha 1	482	1	0	0	1	1	mmu-miR-592-3p				-0.01	-0.06	N/A
ACVR2B	ENST00000352511.4	activin A receptor, type IIB	21	1	0	0	1	4	mmu-miR-592-3p				-0.01	-0.03	N/A
IPMK	ENST00000373935.3	inositol polyphosphate multikinase	196	1	0	1	0	2	mmu-miR-592-3p				-0.01	-0.15	N/A
SORCS2	ENST00000507866.2	sortilin-related VPS10 domain containing receptor 2	85	1	0	0	1	1	mmu-miR-592-3p				-0.01	-0.09	N/A
NCOA2	ENST00000452400.2	nuclear receptor coactivator 2	271	1	0	0	1	0	mmu-miR-592-3p				-0.01	-0.01	N/A
WNK3	ENST00000375169.3	WNK lysine deficient protein kinase 3	55	1	0	0	1	1	mmu-miR-592-3p				-0.01	-0.01	N/A
AQR	ENST00000156471.5	aquarius intron-binding spliceosomal factor	314	1	0	0	1	0	mmu-miR-592-3p				-0.01	-0.08	N/A
TARDBP	ENST00000240185.3	TAR DNA binding protein	410	1	0	0	1	0	mmu-miR-592-3p				-0.01	-0.12	N/A
FOXE1	ENST00000375123.3	forkhead box E1 (thyroid transcription factor 2)	497	1	0	0	1	0	mmu-miR-592-3p				-0.01	-0.09	N/A
FBXO25	ENST00000276326.5	F-box protein 25	157	1	0	0	1	1	mmu-miR-592-3p				-0.01	-0.17	N/A
ZC3H10	ENST00000257940.2	zinc finger CCCH-type containing 10	49	1	0	0	1	1	mmu-miR-592-3p				-0.01	-0.11	N/A
SENP2	ENST00000296257.5	SUMO1/sentrin/SMT3 specific peptidase 2	1693	1	0	1	0	1	mmu-miR-592-3p				-0.01	-0.08	N/A
DDX19B	ENST00000288071.6	DEAD (Asp-Glu-Ala-Asp) box polypeptide 19B	690	1	0	0	1	1	mmu-miR-592-3p				-0.01	-0.13	N/A
LPIN1	ENST00000256720.2	lipin 1	357	1	0	0	1	1	mmu-miR-592-3p				-0.01	-0.01	N/A
NFATC3	ENST00000329524.4	nuclear factor of activated T-cells, cytoplasmic, calcineurin-dependent 3	221	1	0	0	1	0	mmu-miR-592-3p				-0.01	-0.01	N/A
NPTXR	ENST00000333039.2	neuronal pentraxin receptor	578	1	0	0	1	0	mmu-miR-592-3p				-0.01	-0.01	N/A
CSNK1G1	ENST00000303052.7	casein kinase 1, gamma 1	149	1	0	0	1	0	mmu-miR-592-3p				-0.01	-0.01	N/A
NFATC2	ENST00000371564.3	nuclear factor of activated T-cells, cytoplasmic, calcineurin-dependent 2	105	1	0	0	1	0	mmu-miR-592-3p				-0.01	-0.01	N/A
STK38	ENST00000229812.7	serine/threonine kinase 38	156	1	0	0	1	0	mmu-miR-592-3p				-0.01	-0.01	N/A
NHSL2	ENST00000540800.1	NHS-like 2	5	1	0	0	1	0	mmu-miR-592-3p				-0.01	-0.01	N/A
PDE4A	ENST00000380702.2	phosphodiesterase 4A, cAMP-specific	48	1	0	0	1	0	mmu-miR-592-3p				-0.01	-0.01	N/A
PKP1	ENST00000367324.3	plakophilin 1 (ectodermal dysplasia/skin fragility syndrome)	12	1	0	0	1	0	mmu-miR-592-3p				-0.01	-0.01	N/A
GNAQ	ENST00000286548.4	guanine nucleotide binding protein (G protein), q polypeptide	47	1	0	0	1	0	mmu-miR-592-3p				-0.01	-0.01	N/A
ANKRD52	ENST00000267116.7	ankyrin repeat domain 52	2913	1	0	0	1	1	mmu-miR-592-3p				-0.01	-0.01	N/A
AJAP1	ENST00000378191.4	adherens junctions associated protein 1	5	1	0	0	1	2	mmu-miR-592-3p				-0.01	-0.01	N/A
VPS13B	ENST00000395996.1	vacuolar protein sorting 13 homolog B (yeast)	262	1	0	0	1	2	mmu-miR-592-3p				-0.01	-0.01	N/A
GRIK3	ENST00000373091.3	glutamate receptor, ionotropic, kainate 3	7	1	0	0	1	2	mmu-miR-592-3p				-0.01	-0.01	N/A
CACNA1D	ENST00000288139.4	calcium channel, voltage-dependent, L type, alpha 1D subunit	5	1	0	0	1	0	mmu-miR-592-3p				-0.01	-0.01	N/A
RREB1	ENST00000379938.2	ras responsive element binding protein 1	340	1	0	0	1	1	mmu-miR-592-3p				-0.01	-0.01	N/A
SNX19	ENST00000265909.4	sorting nexin 19	1157	1	0	0	1	1	mmu-miR-592-3p				-0.01	-0.01	N/A
KMT2D	ENST00000301067.7	lysine (K)-specific methyltransferase 2D	78	1	0	0	1	2	mmu-miR-592-3p				-0.01	-0.01	N/A
PRR14L	ENST00000434485.1	proline rich 14-like	39	1	0	0	1	0	mmu-miR-592-3p				-0.01	-0.01	N/A
RUNX1T1	ENST00000523629.1	runt-related transcription factor 1; translocated to, 1 (cyclin D-related)	9	1	0	0	1	1	mmu-miR-592-3p				-0.01	-0.01	N/A
GLRA3	ENST00000274093.3	glycine receptor, alpha 3	5	1	0	0	1	0	mmu-miR-592-3p				-0.01	-0.01	N/A
PARVG	ENST00000444313.3	parvin, gamma	5	1	0	0	1	0	mmu-miR-592-3p				-0.01	-0.01	N/A
TSPAN11	ENST00000261177.9	tetraspanin 11	27	1	0	0	1	1	mmu-miR-592-3p				-0.01	-0.01	N/A
TRPM3	ENST00000377110.3	transient receptor potential cation channel, subfamily M, member 3	11	1	0	0	1	0	mmu-miR-592-3p				-0.01	-0.01	N/A
TSHZ2	ENST00000371497.5	teashirt zinc finger homeobox 2	351	1	0	0	1	0	mmu-miR-592-3p				-0.01	-0.01	N/A
ETV3	ENST00000368192.4	ets variant 3	37	1	0	0	1	1	mmu-miR-592-3p				-0.01	-0.01	N/A
KIF3B	ENST00000375712.3	kinesin family member 3B	182	1	0	0	1	0	mmu-miR-592-3p				-0.01	-0.01	N/A
SLC26A1	ENST00000361661.2	solute carrier family 26 (anion exchanger), member 1	241	1	0	0	1	0	mmu-miR-592-3p				-0.01	-0.01	N/A
CBFA2T2	ENST00000375279.2	core-binding factor, runt domain, alpha subunit 2; translocated to, 2	107	1	0	0	1	0	mmu-miR-592-3p				-0.01	-0.02	N/A
HOXC11	ENST00000546378.1	homeobox C11	80	1	0	1	0	0	mmu-miR-592-3p				-0.01	-0.16	N/A
MTMR10	ENST00000435680.1	myotubularin related protein 10	30	1	0	0	1	1	mmu-miR-592-3p				-0.01	-0.01	N/A
POU2F1	ENST00000367866.2	POU class 2 homeobox 1	83	1	0	0	1	2	mmu-miR-592-3p				-0.01	-0.01	N/A
PDE8B	ENST00000264917.5	phosphodiesterase 8B	186	1	0	0	1	0	mmu-miR-592-3p				-0.01	-0.15	N/A
PANX1	ENST00000227638.3	pannexin 1	576	1	0	0	1	0	mmu-miR-592-3p				-0.01	-0.08	N/A
ZCCHC14	ENST00000268616.4	zinc finger, CCHC domain containing 14	64	1	0	0	1	0	mmu-miR-592-3p				-0.01	-0.01	N/A
ERO1LB	ENST00000354619.5	ERO1-like beta (S. cerevisiae)	478	1	0	0	1	1	mmu-miR-592-3p				-0.01	-0.01	N/A
MAP3K9	ENST00000554752.2	mitogen-activated protein kinase kinase kinase 9	44	1	0	0	1	3	mmu-miR-592-3p				-0.01	-0.01	N/A
ADCY7	ENST00000394697.2	adenylate cyclase 7	238	1	0	0	1	0	mmu-miR-592-3p				-0.01	-0.01	N/A
GTF3C3	ENST00000263956.3	general transcription factor IIIC, polypeptide 3, 102kDa	248	1	0	0	1	0	mmu-miR-592-3p				-0.01	-0.14	N/A
NLE1	ENST00000586869.1	notchless homolog 1 (Drosophila)	526	1	1	0	0	1	mmu-miR-592-3p				-0.01	-0.44	N/A
KLF12	ENST00000377669.2	Kruppel-like factor 12	251	1	0	0	1	1	mmu-miR-592-3p				-0.01	-0.01	N/A
GMPPB	ENST00000480687.1	GDP-mannose pyrophosphorylase B	425	1	1	0	0	1	mmu-miR-592-3p				-0.01	-0.06	N/A
PPP2R5E	ENST00000337537.3	protein phosphatase 2, regulatory subunit B', epsilon isoform	23	1	0	0	1	0	mmu-miR-592-3p				-0.01	-0.04	N/A
PPP1R9A	ENST00000289495.5	protein phosphatase 1, regulatory subunit 9A	46	1	0	0	1	1	mmu-miR-592-3p				-0.01	-0.01	N/A
ALG5	ENST00000443765.1	ALG5, dolichyl-phosphate beta-glucosyltransferase	1160	1	0	1	0	0	mmu-miR-592-3p				-0.01	-0.38	N/A
LSM3	ENST00000306024.3	LSM3 homolog, U6 small nuclear RNA associated (S. cerevisiae)	304	1	0	0	1	1	mmu-miR-592-3p				-0.01	-0.17	N/A
GPRIN3	ENST00000609438.1	GPRIN family member 3	213	1	0	0	1	0	mmu-miR-592-3p				-0.01	-0.01	N/A
ZNF597	ENST00000301744.4	zinc finger protein 597	159	1	0	0	1	1	mmu-miR-592-3p				-0.01	-0.08	N/A
AKAP13	ENST00000394518.2	A kinase (PRKA) anchor protein 13	53	1	0	0	1	0	mmu-miR-592-3p				-0.01	-0.01	N/A
CLEC16A	ENST00000409790.1	C-type lectin domain family 16, member A	108	1	0	0	1	1	mmu-miR-592-3p				-0.01	-0.01	N/A
TOX3	ENST00000407228.3	TOX high mobility group box family member 3	59	1	0	0	1	0	mmu-miR-592-3p				-0.01	-0.14	N/A
NABP1	ENST00000410026.2	nucleic acid binding protein 1	938	1	0	0	1	2	mmu-miR-592-3p				-0.01	-0.11	N/A
MEF2C	ENST00000340208.5	myocyte enhancer factor 2C	70	1	0	0	1	0	mmu-miR-592-3p				-0.01	-0.11	N/A
SH3PXD2A	ENST00000369774.4	SH3 and PX domains 2A	152	1	0	0	1	2	mmu-miR-592-3p				-0.01	-0.01	N/A
MTR	ENST00000366577.5	5-methyltetrahydrofolate-homocysteine methyltransferase	378	1	0	0	1	0	mmu-miR-592-3p				-0.01	-0.02	N/A
ATF6	ENST00000367942.3	activating transcription factor 6	382	1	0	0	1	1	mmu-miR-592-3p				-0.01	-0.05	N/A
SARM1	ENST00000457710.3	sterile alpha and TIR motif containing 1	130	1	0	0	1	1	mmu-miR-592-3p				-0.01	-0.04	N/A
LMAN1	ENST00000251047.5	lectin, mannose-binding, 1	2293	1	0	0	1	0	mmu-miR-592-3p				-0.01	-0.01	N/A
RPS6KA3	ENST00000379565.3	ribosomal protein S6 kinase, 90kDa, polypeptide 3	769	1	0	0	1	1	mmu-miR-592-3p				-0.01	-0.05	N/A
TBC1D19	ENST00000264866.4	TBC1 domain family, member 19	77	1	0	0	1	1	mmu-miR-592-3p				-0.01	-0.07	N/A
SV2B	ENST00000394232.1	synaptic vesicle glycoprotein 2B	7	1	0	0	1	3	mmu-miR-592-3p				-0.01	-0.01	N/A
FAM173B	ENST00000280330.8	family with sequence similarity 173, member B	257	2	0	1	1	0	mmu-miR-592-3p				-0.01	-0.37	N/A
GLUL	ENST00000331872.6	glutamate-ammonia ligase	1073	1	0	0	1	0	mmu-miR-592-3p				-0.01	-0.13	N/A
ST3GAL2	ENST00000342907.2	ST3 beta-galactoside alpha-2,3-sialyltransferase 2	102	1	0	0	1	0	mmu-miR-592-3p				-0.01	-0.07	N/A
UNC5C	ENST00000453304.1	unc-5 homolog C (C. elegans)	60	1	0	0	1	0	mmu-miR-592-3p				-0.01	-0.01	N/A
MICALCL	ENST00000256186.2	MICAL C-terminal like	62	1	0	0	1	1	mmu-miR-592-3p				-0.01	-0.01	N/A
FRS2	ENST00000550389.1	fibroblast growth factor receptor substrate 2	176	1	0	0	1	1	mmu-miR-592-3p				-0.01	-0.01	N/A
RPS9	ENST00000441429.1	ribosomal protein S9	54	1	0	0	1	0	mmu-miR-592-3p				-0.01	-0.13	N/A
MGST3	ENST00000367889.3	microsomal glutathione S-transferase 3	938	2	0	0	2	0	mmu-miR-592-3p				-0.01	-0.34	N/A
KCTD16	ENST00000507359.3	potassium channel tetramerization domain containing 16	36	2	1	0	1	3	mmu-miR-592-3p				-0.01	-0.04	N/A
BRD4	ENST00000263377.2	bromodomain containing 4	849	1	0	0	1	0	mmu-miR-592-3p				-0.01	-0.01	N/A
DMXL1	ENST00000311085.8	Dmx-like 1	136	1	0	0	1	0	mmu-miR-592-3p				-0.01	-0.16	N/A
NR1H4	ENST00000548884.1	nuclear receptor subfamily 1, group H, member 4	99	1	0	0	1	0	mmu-miR-592-3p				-0.01	-0.15	N/A
ITGB3BP	ENST00000371092.3	integrin beta 3 binding protein (beta3-endonexin)	1136	1	0	0	1	0	mmu-miR-592-3p				-0.01	-0.16	N/A
ERGIC2	ENST00000360150.4	ERGIC and golgi 2	451	1	0	0	1	0	mmu-miR-592-3p				-0.01	-0.07	N/A
IGF1R	ENST00000268035.6	insulin-like growth factor 1 receptor	561	1	0	0	1	0	mmu-miR-592-3p				-0.01	-0.01	N/A
UBN2	ENST00000473989.3	ubinuclein 2	238	1	0	0	1	4	mmu-miR-592-3p				-0.01	-0.01	N/A
SNX2	ENST00000379516.2	sorting nexin 2	397	1	0	0	1	0	mmu-miR-592-3p				-0.01	-0.12	N/A
CTSS	ENST00000368985.3	cathepsin S	284	2	0	0	2	0	mmu-miR-592-3p				-0.01	-0.46	N/A
PRPF40A	ENST00000410080.1	PRP40 pre-mRNA processing factor 40 homolog A (S. cerevisiae)	459	1	0	0	1	3	mmu-miR-592-3p				-0.01	-0.09	N/A
CLCN3	ENST00000513761.1	chloride channel, voltage-sensitive 3	1142	2	0	0	2	1	mmu-miR-592-3p				-0.01	-0.14	N/A
PQLC2	ENST00000375155.3	PQ loop repeat containing 2	94	1	0	0	1	0	mmu-miR-592-3p				-0.01	-0.06	N/A
SLC29A4	ENST00000396872.3	solute carrier family 29 (equilibrative nucleoside transporter), member 4	61	1	0	0	1	0	mmu-miR-592-3p				-0.01	-0.09	N/A
SRI	ENST00000265729.2	sorcin	278	1	1	0	0	0	mmu-miR-592-3p				-0.01	-0.17	N/A
DGKI	ENST00000453654.2	diacylglycerol kinase, iota	16	2	0	0	2	2	mmu-miR-592-3p				-0.01	-0.02	N/A
FAXC	ENST00000389677.5	failed axon connections homolog (Drosophila)	95	1	0	0	1	4	mmu-miR-592-3p				-0.01	-0.01	N/A
ABCB8	ENST00000356058.4	ATP-binding cassette, sub-family B (MDR/TAP), member 8	199	1	0	0	1	0	mmu-miR-592-3p				-0.01	-0.01	N/A
DDI2	ENST00000480945.1	DNA-damage inducible 1 homolog 2 (S. cerevisiae)	357	1	0	1	0	2	mmu-miR-592-3p				-0.01	-0.17	N/A
SPOCK2	ENST00000373109.2	sparc/osteonectin, cwcv and kazal-like domains proteoglycan (testican) 2	31	1	0	0	1	1	mmu-miR-592-3p				-0.01	-0.01	N/A
U2SURP	ENST00000397933.2	U2 snRNP-associated SURP domain containing	1353	1	0	0	1	0	mmu-miR-592-3p				-0.01	-0.1	N/A
CLSTN2	ENST00000458420.3	calsyntenin 2	119	1	0	0	1	1	mmu-miR-592-3p				-0.01	-0.01	N/A
NSD1	ENST00000439151.2	nuclear receptor binding SET domain protein 1	685	1	0	1	0	0	mmu-miR-592-3p				-0.01	-0.02	N/A
FKBP7	ENST00000424785.2	FK506 binding protein 7	645	1	0	1	0	0	mmu-miR-592-3p				-0.01	-0.3	N/A
ASF1A	ENST00000229595.5	anti-silencing function 1A histone chaperone	790	1	0	0	1	0	mmu-miR-592-3p				-0.01	-0.09	N/A
NCKAP1	ENST00000361354.4	NCK-associated protein 1	700	1	0	0	1	2	mmu-miR-592-3p				-0.01	-0.16	N/A
CNOT6	ENST00000393356.1	CCR4-NOT transcription complex, subunit 6	300	1	0	0	1	0	mmu-miR-592-3p				-0.01	-0.02	N/A
TCOF1	ENST00000323668.7	Treacher Collins-Franceschetti syndrome 1	325	1	1	0	0	0	mmu-miR-592-3p				-0.01	-0.28	N/A
MPP6	ENST00000222644.5	membrane protein, palmitoylated 6 (MAGUK p55 subfamily member 6)	389	1	0	1	0	2	mmu-miR-592-3p				-0.01	-0.03	N/A
FMNL3	ENST00000335154.5	formin-like 3	132	2	0	0	2	0	mmu-miR-592-3p				-0.01	-0.02	N/A
PELO	ENST00000274311.2	pelota homolog (Drosophila)	786	1	0	0	1	1	mmu-miR-592-3p				-0.01	-0.05	N/A
BTRC	ENST00000370187.3	beta-transducin repeat containing E3 ubiquitin protein ligase	96	1	0	0	1	0	mmu-miR-592-3p				-0.01	-0.02	N/A
BMPR2	ENST00000374574.2	bone morphogenetic protein receptor, type II (serine/threonine kinase)	287	1	0	0	1	0	mmu-miR-592-3p				-0.01	-0.01	N/A
FBXL20	ENST00000394294.3	F-box and leucine-rich repeat protein 20	455	1	0	0	1	1	mmu-miR-592-3p				-0.01	-0.01	N/A
CNKSR3	ENST00000607772.1	CNKSR family member 3	567	3	0	0	3	1	mmu-miR-592-3p				-0.01	-0.1	N/A
MBD5	ENST00000407073.1	methyl-CpG binding domain protein 5	7	1	0	1	0	2	mmu-miR-592-3p				-0.01	-0.02	N/A
BACE1	ENST00000313005.6	beta-site APP-cleaving enzyme 1	486	1	0	0	1	0	mmu-miR-592-3p				-0.01	-0.01	N/A
SNX16	ENST00000353788.4	sorting nexin 16	156	1	0	0	1	0	mmu-miR-592-3p				-0.01	-0.17	N/A
RNF20	ENST00000389120.3	ring finger protein 20, E3 ubiquitin protein ligase	772	1	0	0	1	2	mmu-miR-592-3p				-0.01	-0.07	N/A
ANP32B	ENST00000339399.4	acidic (leucine-rich) nuclear phosphoprotein 32 family, member B	1003	1	0	0	1	0	mmu-miR-592-3p				-0.01	-0.17	N/A
ABI2	ENST00000295851.5	abl-interactor 2	877	1	0	0	1	3	mmu-miR-592-3p				-0.01	-0.05	N/A
MRPL14	ENST00000372014.3	mitochondrial ribosomal protein L14	6807	1	0	0	1	0	mmu-miR-592-3p				0	-0.3	N/A
NCAPH2	ENST00000420993.2	non-SMC condensin II complex, subunit H2	758	1	0	0	1	0	mmu-miR-592-3p				0	-0.11	N/A
ZNF507	ENST00000311921.4	zinc finger protein 507	378	1	0	0	1	1	mmu-miR-592-3p				0	-0.04	N/A
ACP1	ENST00000272067.6	acid phosphatase 1, soluble	499	1	0	0	1	0	mmu-miR-592-3p				0	-0.18	N/A
LAMC1	ENST00000258341.4	laminin, gamma 1 (formerly LAMB2)	1082	1	0	0	1	1	mmu-miR-592-3p				0	-0.01	N/A
MON1B	ENST00000248248.3	MON1 secretory trafficking family member B	910	1	0	1	0	0	mmu-miR-592-3p				0	-0.16	N/A
CEP68	ENST00000377990.2	centrosomal protein 68kDa	60	1	0	0	1	0	mmu-miR-592-3p				0	-0.06	N/A
SEC63	ENST00000369002.4	SEC63 homolog (S. cerevisiae)	3181	1	0	0	1	1	mmu-miR-592-3p				0	-0.06	N/A
RCN2	ENST00000394885.3	reticulocalbin 2, EF-hand calcium binding domain	4448	1	1	0	0	0	mmu-miR-592-3p				0	-0.55	N/A
BACE2	ENST00000328735.6	beta-site APP-cleaving enzyme 2	79	1	0	0	1	2	mmu-miR-592-3p				0	-0.01	N/A
ANKRD33B	ENST00000296657.5	ankyrin repeat domain 33B	9	1	0	0	1	2	mmu-miR-592-3p				0	-0.01	N/A
CLCN5	ENST00000376088.3	chloride channel, voltage-sensitive 5	154	1	0	0	1	2	mmu-miR-592-3p				0	-0.01	N/A
USP9X	ENST00000324545.8	ubiquitin specific peptidase 9, X-linked	2433	1	0	0	1	1	mmu-miR-592-3p				0	-0.09	N/A
DCTN6	ENST00000221114.3	dynactin 6	745	1	0	1	0	0	mmu-miR-592-3p				0	-0.18	N/A
USP37	ENST00000258399.3	ubiquitin specific peptidase 37	14	1	0	0	1	0	mmu-miR-592-3p				0	-0.01	N/A
BAMBI	ENST00000375533.3	BMP and activin membrane-bound inhibitor	515	1	0	0	1	0	mmu-miR-592-3p				0	-0.14	N/A
VAMP4	ENST00000236192.7	vesicle-associated membrane protein 4	282	2	0	1	1	2	mmu-miR-592-3p				0	-0.24	N/A
USP6NL	ENST00000609104.1	USP6 N-terminal like	183	1	0	0	1	0	mmu-miR-592-3p				0	-0.03	N/A
SCAMP1	ENST00000538629.1	secretory carrier membrane protein 1	816	1	0	0	1	0	mmu-miR-592-3p				0	-0.08	N/A
PEX26	ENST00000329627.7	peroxisomal biogenesis factor 26	157	1	0	1	0	3	mmu-miR-592-3p				0	-0.04	N/A
METTL10	ENST00000368836.2	methyltransferase like 10	919	1	0	1	0	2	mmu-miR-592-3p				0	-0.22	N/A
SERPINE1	ENST00000223095.4	serpin peptidase inhibitor, clade E (nexin, plasminogen activator inhibitor type 1), member 1	1508	1	0	1	0	1	mmu-miR-592-3p				0	-0.02	N/A
HHIP	ENST00000296575.3	hedgehog interacting protein	65	1	0	0	1	1	mmu-miR-592-3p				0	-0.01	N/A
TMEM167A	ENST00000502346.1	transmembrane protein 167A	1029	1	0	0	1	0	mmu-miR-592-3p				0	-0.09	N/A
GAS7	ENST00000437099.2	growth arrest-specific 7	186	1	0	0	1	1	mmu-miR-592-3p				0	-0.03	N/A
OCIAD1	ENST00000396448.2	OCIA domain containing 1	3231	1	0	0	1	0	mmu-miR-592-3p				0	-0.21	N/A
TOR1A	ENST00000351698.4	torsin family 1, member A (torsin A)	2491	1	0	1	0	0	mmu-miR-592-3p				0	-0.12	N/A
RNF217	ENST00000521654.2	ring finger protein 217	92	1	0	0	1	1	mmu-miR-592-3p				0	-0.03	N/A
TNFAIP8	ENST00000504771.2	tumor necrosis factor, alpha-induced protein 8	608	1	0	0	1	1	mmu-miR-592-3p				0	-0.09	N/A
XPO4	ENST00000400602.2	exportin 4	718	1	0	0	1	2	mmu-miR-592-3p				0	-0.02	N/A
BMS1	ENST00000374518.5	BMS1 ribosome biogenesis factor	48	1	0	1	0	0	mmu-miR-592-3p				0	-0.03	N/A
SMAD2	ENST00000262160.6	SMAD family member 2	1196	1	0	0	1	3	mmu-miR-592-3p				0	-0.03	N/A
ATG2B	ENST00000359933.4	autophagy related 2B	146	1	0	1	0	0	mmu-miR-592-3p				0	-0.07	N/A
SSR1	ENST00000244763.4	signal sequence receptor, alpha	12917	1	0	0	1	2	mmu-miR-592-3p				0	-0.08	N/A
SPTY2D1	ENST00000336349.5	SPT2, Suppressor of Ty, domain containing 1 (S. cerevisiae)	241	1	0	0	1	1	mmu-miR-592-3p				0	-0.13	N/A
RBP2	ENST00000232217.2	retinol binding protein 2, cellular	46	1	0	1	0	0	mmu-miR-592-3p				0	-0.03	N/A
IGF1	ENST00000337514.6	insulin-like growth factor 1 (somatomedin C)	19	1	0	0	1	1	mmu-miR-592-3p				0	-0.01	N/A
RBFOX2	ENST00000449924.2	RNA binding protein, fox-1 homolog (C. elegans) 2	262	2	0	0	2	0	mmu-miR-592-3p				0	-0.08	N/A
DYRK3	ENST00000367108.3	dual-specificity tyrosine-(Y)-phosphorylation regulated kinase 3	173	1	0	0	1	0	mmu-miR-592-3p				0	-0.06	N/A
CD59	ENST00000395850.3	CD59 molecule, complement regulatory protein	19017	1	0	0	1	1	mmu-miR-592-3p				0	-0.17	N/A
LNPEP	ENST00000231368.5	leucyl/cystinyl aminopeptidase	28	1	0	0	1	0	mmu-miR-592-3p				0	-0.02	N/A
NKRF	ENST00000371527.1	NFKB repressing factor	607	1	0	0	1	0	mmu-miR-592-3p				0	-0.08	N/A
USP46	ENST00000441222.3	ubiquitin specific peptidase 46	180	1	0	0	1	0	mmu-miR-592-3p				0	-0.02	N/A
TRAPPC13	ENST00000399438.3	trafficking protein particle complex 13	361	1	0	0	1	0	mmu-miR-592-3p				0	-0.1	N/A
PPFIBP2	ENST00000533792.1	PTPRF interacting protein, binding protein 2 (liprin beta 2)	90	1	0	0	1	2	mmu-miR-592-3p				0	-0.05	N/A
USP49	ENST00000394253.3	ubiquitin specific peptidase 49	44	1	0	0	1	0	mmu-miR-592-3p				0	-0.01	N/A
SRCAP	ENST00000262518.4	Snf2-related CREBBP activator protein	643	1	1	0	0	1	mmu-miR-592-3p				0	-0.03	N/A
ARSG	ENST00000448504.2	arylsulfatase G	73	1	0	0	1	0	mmu-miR-592-3p				0	-0.06	N/A
MGMT	ENST00000306010.7	O-6-methylguanine-DNA methyltransferase	2473	1	0	1	0	0	mmu-miR-592-3p				0	-0.14	N/A
HLX	ENST00000366903.6	H2.0-like homeobox	28	1	0	0	1	0	mmu-miR-592-3p				0	-0.03	N/A
ANKH	ENST00000284268.6	ANKH inorganic pyrophosphate transport regulator	770	1	0	0	1	0	mmu-miR-592-3p				0	-0.13	N/A
CITED2	ENST00000367651.2	Cbp/p300-interacting transactivator, with Glu/Asp-rich carboxy-terminal domain, 2	1071	1	0	0	1	0	mmu-miR-592-3p				0	-0.15	N/A
ITM2B	ENST00000378565.5	integral membrane protein 2B	10367	1	0	0	1	0	mmu-miR-592-3p				0	-0.13	N/A
CKAP4	ENST00000378026.4	cytoskeleton-associated protein 4	1923	1	0	0	1	0	mmu-miR-592-3p				0	-0.1	N/A
MGAT4A	ENST00000264968.3	mannosyl (alpha-1,3-)-glycoprotein beta-1,4-N-acetylglucosaminyltransferase, isozyme A	223	1	0	0	1	0	mmu-miR-592-3p				0	-0.01	N/A
SDHAF2	ENST00000543265.1	succinate dehydrogenase complex assembly factor 2	545	1	0	0	1	1	mmu-miR-592-3p				0	-0.16	N/A
CA12	ENST00000178638.3	carbonic anhydrase XII	42	1	0	0	1	0	mmu-miR-592-3p				0	-0.02	N/A
TIGD2	ENST00000317005.2	tigger transposable element derived 2	132	1	0	0	1	1	mmu-miR-592-3p				0	-0.11	N/A
TMEM200C	ENST00000581347.2	transmembrane protein 200C	54	1	0	1	0	2	mmu-miR-592-3p				0	-0.03	N/A
C12orf52	ENST00000548278.1	chromosome 12 open reading frame 52	1319	1	0	0	1	0	mmu-miR-592-3p				0	-0.02	N/A
ARHGEF12	ENST00000397843.2	Rho guanine nucleotide exchange factor (GEF) 12	815	1	0	0	1	0	mmu-miR-592-3p				0	-0.05	N/A
RBM48	ENST00000481551.1	RNA binding motif protein 48	220	1	0	0	1	1	mmu-miR-592-3p				0	-0.17	N/A
RNGTT	ENST00000369485.4	RNA guanylyltransferase and 5'-phosphatase	1384	1	0	1	0	0	mmu-miR-592-3p				0	-0.11	N/A
TMEM218	ENST00000532156.1	transmembrane protein 218	553	2	0	0	2	0	mmu-miR-592-3p				0	-0.29	N/A
TBL1XR1	ENST00000430069.1	transducin (beta)-like 1 X-linked receptor 1	334	1	0	0	1	1	mmu-miR-592-3p				0	-0.01	N/A
SMIM12	ENST00000521580.2	small integral membrane protein 12	1091	1	0	0	1	2	mmu-miR-592-3p				0	-0.07	N/A
ZBTB40	ENST00000404138.1	zinc finger and BTB domain containing 40	124	1	0	0	1	1	mmu-miR-592-3p				0	-0.01	N/A
RP11-73M18.2	ENST00000472726.2	Kinesin light chain 1	499	1	0	1	0	0	mmu-miR-592-3p				0	-0.19	N/A
FBXO33	ENST00000298097.7	F-box protein 33	306	1	0	0	1	0	mmu-miR-592-3p				0	-0.12	N/A
TBC1D16	ENST00000310924.2	TBC1 domain family, member 16	556	1	1	0	0	1	mmu-miR-592-3p				0	-0.03	N/A
NFS1	ENST00000374092.4	NFS1 cysteine desulfurase	629	1	1	0	0	0	mmu-miR-592-3p				0	-0.28	N/A
AS3MT	ENST00000369880.3	arsenic (+3 oxidation state) methyltransferase	379	1	1	0	0	0	mmu-miR-592-3p				0	-0.27	N/A
AGTPBP1	ENST00000376083.3	ATP/GTP binding protein 1	187	2	1	0	1	2	mmu-miR-592-3p				0	-0.3	N/A
BID	ENST00000317361.7	BH3 interacting domain death agonist	187	1	0	0	1	1	mmu-miR-592-3p				0	-0.07	N/A
COA4	ENST00000355693.4	cytochrome c oxidase assembly factor 4 homolog (S. cerevisiae)	5127	1	0	0	1	0	mmu-miR-592-3p				0	-0.21	N/A
EIF1AD	ENST00000526451.1	eukaryotic translation initiation factor 1A domain containing	359	1	0	0	1	0	mmu-miR-592-3p				0	-0.09	N/A
ZDHHC14	ENST00000359775.5	zinc finger, DHHC-type containing 14	253	1	0	0	1	2	mmu-miR-592-3p				0	-0.02	N/A
NOLC1	ENST00000405356.1	nucleolar and coiled-body phosphoprotein 1	375	1	0	0	1	0	mmu-miR-592-3p				0	-0.12	N/A
PXMP4	ENST00000344022.3	peroxisomal membrane protein 4, 24kDa	158	1	0	0	1	1	mmu-miR-592-3p				0	-0.14	N/A
DCAF5	ENST00000341516.5	DDB1 and CUL4 associated factor 5	120	1	0	1	0	0	mmu-miR-592-3p				0	-0.03	N/A
CDK1	ENST00000395284.3	cyclin-dependent kinase 1	3029	1	0	1	0	0	mmu-miR-592-3p				0	-0.2	N/A
AKIRIN1	ENST00000432648.3	akirin 1	798	1	0	0	1	0	mmu-miR-592-3p				0	-0.12	N/A
SKA3	ENST00000314759.5	spindle and kinetochore associated complex subunit 3	199	1	0	0	1	0	mmu-miR-592-3p				0	-0.07	N/A
SERPING1	ENST00000278407.4	serpin peptidase inhibitor, clade G (C1 inhibitor), member 1	1856	1	0	0	1	0	mmu-miR-592-3p				0	-0.13	N/A
WDR33	ENST00000322313.4	WD repeat domain 33	537	1	0	0	1	0	mmu-miR-592-3p				0	-0.05	N/A
MPPE1	ENST00000588072.1	metallophosphoesterase 1	1134	1	0	0	1	0	mmu-miR-592-3p				0	-0.08	N/A
SLC8A1	ENST00000406785.2	solute carrier family 8 (sodium/calcium exchanger), member 1	61	1	0	1	0	2	mmu-miR-592-3p				0	-0.02	N/A
MTMR6	ENST00000381801.5	myotubularin related protein 6	838	1	0	0	1	0	mmu-miR-592-3p				0	-0.1	N/A
NUFIP2	ENST00000225388.4	nuclear fragile X mental retardation protein interacting protein 2	440	1	0	0	1	3	mmu-miR-592-3p				0	-0.01	N/A
ATP6V1H	ENST00000355221.3	ATPase, H+ transporting, lysosomal 50/57kDa, V1 subunit H	550	1	0	0	1	0	mmu-miR-592-3p				0	-0.18	N/A
SKP1	ENST00000353411.6	S-phase kinase-associated protein 1	416	1	0	0	1	0	mmu-miR-592-3p				0	-0.1	N/A
PTDSS2	ENST00000308020.5	phosphatidylserine synthase 2	1031	1	0	0	1	0	mmu-miR-592-3p				0	-0.2	N/A
FIP1L1	ENST00000337488.6	factor interacting with PAPOLA and CPSF1	981	1	0	0	1	0	mmu-miR-592-3p				0	-0.12	N/A
SLC30A5	ENST00000396591.3	solute carrier family 30 (zinc transporter), member 5	677	1	0	0	1	0	mmu-miR-592-3p				0	-0.11	N/A
TMEM106B	ENST00000396667.3	transmembrane protein 106B	615	1	0	1	0	2	mmu-miR-592-3p				0	-0.09	N/A
SLC30A9	ENST00000264451.7	solute carrier family 30 (zinc transporter), member 9	396	1	0	0	1	0	mmu-miR-592-3p				0	-0.11	N/A
ZFAND5	ENST00000237937.3	zinc finger, AN1-type domain 5	2522	1	0	0	1	1	mmu-miR-592-3p				0	-0.09	N/A
NXN	ENST00000575801.1	nucleoredoxin	811	1	0	0	1	1	mmu-miR-592-3p				0	-0.07	N/A
TM4SF5	ENST00000270560.3	transmembrane 4 L six family member 5	214	1	0	0	1	0	mmu-miR-592-3p				0	-0.18	N/A
PRR13	ENST00000549068.1	proline rich 13	387	1	0	0	1	0	mmu-miR-592-3p				0	-0.22	N/A
MSRB1	ENST00000399753.2	methionine sulfoxide reductase B1	2102	1	0	0	1	0	mmu-miR-592-3p				0	-0.06	N/A
PSMA7	ENST00000370873.4	proteasome (prosome, macropain) subunit, alpha type, 7	791	1	0	0	1	0	mmu-miR-592-3p				0	-0.29	N/A
RPGRIP1L	ENST00000262135.4	RPGRIP1-like	55	1	0	0	1	1	mmu-miR-592-3p				0	-0.01	N/A
MTG2	ENST00000370823.3	mitochondrial ribosome-associated GTPase 2	509	1	0	1	0	0	mmu-miR-592-3p				0	-0.07	N/A
CDC7	ENST00000234626.6	cell division cycle 7	416	1	0	0	1	1	mmu-miR-592-3p				0	-0.18	N/A
TNIK	ENST00000436636.2	TRAF2 and NCK interacting kinase	106	1	0	1	0	3	mmu-miR-592-3p				0	-0.03	N/A
LPXN	ENST00000395074.2	leupaxin	1533	1	0	0	1	1	mmu-miR-592-3p				0	-0.17	N/A
HSD17B12	ENST00000278353.4	hydroxysteroid (17-beta) dehydrogenase 12	1422	1	0	0	1	0	mmu-miR-592-3p				0	-0.01	N/A
GALK2	ENST00000327171.3	galactokinase 2	626	1	0	0	1	0	mmu-miR-592-3p				0	-0.13	N/A
RBM28	ENST00000223073.2	RNA binding motif protein 28	297	1	0	0	1	0	mmu-miR-592-3p				0	-0.06	N/A
UFSP2	ENST00000264689.6	UFM1-specific peptidase 2	900	1	0	0	1	0	mmu-miR-592-3p				0	-0.14	N/A
GNG11	ENST00000248564.5	guanine nucleotide binding protein (G protein), gamma 11	10881	2	0	0	2	0	mmu-miR-592-3p				0	-0.25	N/A
TPD52	ENST00000379096.5	tumor protein D52	4585	1	0	0	1	2	mmu-miR-592-3p				0	-0.2	N/A
PSD3	ENST00000327040.8	pleckstrin and Sec7 domain containing 3	133	1	0	0	1	2	mmu-miR-592-3p				0	-0.01	N/A
MAN2A2	ENST00000360468.3	mannosidase, alpha, class 2A, member 2	340	1	0	0	1	0	mmu-miR-592-3p				0	-0.01	N/A
ALDH6A1	ENST00000553458.1	aldehyde dehydrogenase 6 family, member A1	196	1	0	0	1	0	mmu-miR-592-3p				0	-0.06	N/A
YLPM1	ENST00000552421.1	YLP motif containing 1	1542	1	0	0	1	0	mmu-miR-592-3p				0	-0.09	N/A
TM2D2	ENST00000456845.2	TM2 domain containing 2	1085	1	0	0	1	0	mmu-miR-592-3p				0	-0.12	N/A
PSD4	ENST00000441564.3	pleckstrin and Sec7 domain containing 4	72	1	0	0	1	0	mmu-miR-592-3p				0	-0.01	N/A
RAB11B	ENST00000328024.6	RAB11B, member RAS oncogene family	920	1	0	0	1	0	mmu-miR-592-3p				0	-0.14	N/A
ACLY	ENST00000352035.2	ATP citrate lyase	5900	1	0	1	0	0	mmu-miR-592-3p				0	-0.16	N/A
WDR72	ENST00000396328.1	WD repeat domain 72	77	1	0	0	1	0	mmu-miR-592-3p				0	-0.01	N/A
TSPAN14	ENST00000429989.3	tetraspanin 14	239	1	0	1	0	2	mmu-miR-592-3p				0	-0.03	N/A
PFKM	ENST00000312352.7	phosphofructokinase, muscle	7010	1	0	0	1	0	mmu-miR-592-3p				0	-0.21	N/A
HDGFRP3	ENST00000299633.4	Hepatoma-derived growth factor-related protein 3	2577	1	0	0	1	1	mmu-miR-592-3p				0	-0.15	N/A
PIGP	ENST00000360525.4	phosphatidylinositol glycan anchor biosynthesis, class P	1621	1	0	0	1	1	mmu-miR-592-3p				0	-0.19	N/A
MORC3	ENST00000400485.1	MORC family CW-type zinc finger 3	142	1	0	1	0	0	mmu-miR-592-3p				0	-0.06	N/A
GAPVD1	ENST00000470056.1	GTPase activating protein and VPS9 domains 1	1805	1	0	0	1	0	mmu-miR-592-3p				0	-0.01	N/A
GPR34	ENST00000378142.4	G protein-coupled receptor 34	5	1	1	0	0	0	mmu-miR-592-3p				0	-0.31	N/A
NLN	ENST00000380985.5	neurolysin (metallopeptidase M3 family)	885	2	0	0	2	0	mmu-miR-592-3p				0	-0.12	N/A
GNPTG	ENST00000204679.4	N-acetylglucosamine-1-phosphate transferase, gamma subunit	677	1	0	0	1	0	mmu-miR-592-3p				0	-0.11	N/A
EIF4E3	ENST00000425534.3	eukaryotic translation initiation factor 4E family member 3	475	1	0	0	1	0	mmu-miR-592-3p				0	-0.06	N/A
LPHN3	ENST00000512091.2	latrophilin 3	93	1	0	0	1	0	mmu-miR-592-3p				0	-0.01	N/A
PLAA	ENST00000397292.3	phospholipase A2-activating protein	416	1	0	1	0	0	mmu-miR-592-3p				0	-0.1	N/A
CUL3	ENST00000264414.4	cullin 3	1476	1	0	0	1	1	mmu-miR-592-3p				0	-0.04	N/A
CENPF	ENST00000366955.3	centromere protein F, 350/400kDa	181	1	0	0	1	0	mmu-miR-592-3p				0	-0.06	N/A
POPDC2	ENST00000264231.3	popeye domain containing 2	7	1	1	0	0	0	mmu-miR-592-3p				0	-0.33	N/A
WDR77	ENST00000235090.5	WD repeat domain 77	1214	1	0	0	1	0	mmu-miR-592-3p				0	-0.07	N/A
TGM2	ENST00000361475.2	transglutaminase 2	731	1	0	0	1	0	mmu-miR-592-3p				0	-0.11	N/A
TNC	ENST00000340094.3	tenascin C	4571	1	0	0	1	1	mmu-miR-592-3p				0	-0.11	N/A
LTF	ENST00000231751.4	lactotransferrin	5	1	0	1	0	0	mmu-miR-592-3p				0	-0.19	N/A
CAPN7	ENST00000253693.2	calpain 7	76	1	0	0	1	1	mmu-miR-592-3p				0	-0.02	N/A
MRPL22	ENST00000523037.1	mitochondrial ribosomal protein L22	5309	1	1	0	0	0	mmu-miR-592-3p				0	-0.5	N/A
CAMK2N1	ENST00000375078.3	calcium/calmodulin-dependent protein kinase II inhibitor 1	6631	1	0	0	1	1	mmu-miR-592-3p				0	-0.08	N/A
CYP2B6	ENST00000324071.4	cytochrome P450, family 2, subfamily B, polypeptide 6	5	1	0	0	1	0	mmu-miR-592-3p				0	-0.13	N/A
OMD	ENST00000375550.4	osteomodulin	5	1	0	0	1	0	mmu-miR-592-3p				0	-0.16	N/A
FAM216B	ENST00000537894.1	family with sequence similarity 216, member B	5	1	0	0	1	3	mmu-miR-592-3p				0	-0.17	N/A
G6PC2	ENST00000421979.1	glucose-6-phosphatase, catalytic, 2	5	1	0	0	1	0	mmu-miR-592-3p				0	-0.14	N/A
ENPP6	ENST00000296741.2	ectonucleotide pyrophosphatase/phosphodiesterase 6	5	1	0	1	0	1	mmu-miR-592-3p				0	-0.17	N/A
C11orf80	ENST00000360962.4	chromosome 11 open reading frame 80	697	1	0	1	0	0	mmu-miR-592-3p				0	-0.04	N/A
NOX1	ENST00000372964.1	NADPH oxidase 1	5	1	0	0	1	0	mmu-miR-592-3p				0	-0.16	N/A
FUT10	ENST00000327671.5	fucosyltransferase 10 (alpha (1,3) fucosyltransferase)	124	1	0	0	1	0	mmu-miR-592-3p				0	-0.02	N/A
TMEM208	ENST00000565201.1	transmembrane protein 208	6076	1	0	0	1	0	mmu-miR-592-3p				0	-0.17	N/A
DCAF10	ENST00000242323.7	DDB1 and CUL4 associated factor 10	433	1	0	0	1	0	mmu-miR-592-3p				0	-0.01	N/A
CACNG2	ENST00000300105.6	calcium channel, voltage-dependent, gamma subunit 2	5	1	0	0	1	0	mmu-miR-592-3p				0	-0.09	N/A
MLIP	ENST00000274897.5	muscular LMNA-interacting protein	8	1	0	0	1	1	mmu-miR-592-3p				0	-0.2	N/A
NARS	ENST00000256854.5	asparaginyl-tRNA synthetase	467	1	0	1	0	0	mmu-miR-592-3p				0	-0.04	N/A
FCRL1	ENST00000368176.3	Fc receptor-like 1	5	1	0	0	1	0	mmu-miR-592-3p				0	-0.1	N/A
AVPI1	ENST00000370626.3	arginine vasopressin-induced 1	4404	1	0	0	1	0	mmu-miR-592-3p				0	-0.12	N/A
PAX1	ENST00000444366.2	paired box 1	5	1	0	0	1	0	mmu-miR-592-3p				0	-0.09	N/A
BSND	ENST00000371265.4	Bartter syndrome, infantile, with sensorineural deafness (Barttin)	5	1	0	0	1	2	mmu-miR-592-3p				0	-0.11	N/A
SSC5D	ENST00000389623.6	scavenger receptor cysteine rich domain containing (5 domains)	45	6	2	1	3	12	mmu-miR-592-3p				0	-1.03	N/A
GTF2H5	ENST00000607778.1	general transcription factor IIH, polypeptide 5	4166	1	0	1	0	0	mmu-miR-592-3p				0	-0.21	N/A
VGLL2	ENST00000352536.3	vestigial like 2 (Drosophila)	5	1	0	0	1	0	mmu-miR-592-3p				0	-0.09	N/A
HDDC2	ENST00000608295.1	HD domain containing 2	1973	1	0	0	1	0	mmu-miR-592-3p				0	-0.12	N/A
SSBP2	ENST00000320672.4	single-stranded DNA binding protein 2	1996	1	0	0	1	0	mmu-miR-592-3p				0	-0.01	N/A
IL1RAPL1	ENST00000378993.1	interleukin 1 receptor accessory protein-like 1	5	1	1	0	0	1	mmu-miR-592-3p				0	-0.09	N/A
CDH19	ENST00000540086.1	cadherin 19, type 2	5	1	0	0	1	0	mmu-miR-592-3p				0	-0.09	N/A
SH3BP5	ENST00000383791.3	SH3-domain binding protein 5 (BTK-associated)	4289	2	0	0	2	0	mmu-miR-592-3p				0	-0.12	N/A
BNC2	ENST00000380672.4	basonuclin 2	770	1	0	0	1	1	mmu-miR-592-3p				0	-0.01	N/A
STX7	ENST00000367941.2	syntaxin 7	1395	1	0	0	1	2	mmu-miR-592-3p				0	-0.06	N/A
C14orf23	ENST00000399387.4	chromosome 14 open reading frame 23	5	1	0	0	1	0	mmu-miR-592-3p				0	-0.12	N/A
CTSO	ENST00000433477.3	cathepsin O	5	1	0	0	1	0	mmu-miR-592-3p				0	-0.12	N/A
METTL24	ENST00000338882.4	methyltransferase like 24	5	1	0	0	1	0	mmu-miR-592-3p				0	-0.05	N/A
RAB13	ENST00000368575.3	RAB13, member RAS oncogene family	26	1	0	0	1	0	mmu-miR-592-3p				0	-0.18	N/A
MGAT4C	ENST00000604798.1	mannosyl (alpha-1,3-)-glycoprotein beta-1,4-N-acetylglucosaminyltransferase, isozyme C (putative)	5	1	0	0	1	0	mmu-miR-592-3p				0	-0.04	N/A
SYK	ENST00000375754.4	spleen tyrosine kinase	25	1	0	0	1	0	mmu-miR-592-3p				0	-0.18	N/A
TTLL2	ENST00000239587.5	tubulin tyrosine ligase-like family, member 2	5	1	0	0	1	0	mmu-miR-592-3p				0	-0.07	N/A
PBX1	ENST00000367897.1	pre-B-cell leukemia homeobox 1	18	1	0	0	1	1	mmu-miR-592-3p				0	-0.19	N/A
TLK2	ENST00000582809.1	tousled-like kinase 2	5	1	0	0	1	0	mmu-miR-592-3p				0	-0.05	N/A
ELK1	ENST00000247161.3	ELK1, member of ETS oncogene family	11	1	0	0	1	0	mmu-miR-592-3p				0	-0.12	N/A
SHROOM4	ENST00000376020.2	shroom family member 4	5	1	1	0	0	0	mmu-miR-592-3p				0	-0.08	N/A
ITGB1BP1	ENST00000360635.3	integrin beta 1 binding protein 1	14310	2	0	0	2	1	mmu-miR-592-3p				0	-0.28	N/A
ZMAT4	ENST00000315769.7	zinc finger, matrin-type 4	5	1	0	1	0	1	mmu-miR-592-3p				0	-0.07	N/A
PPP1R15B	ENST00000367188.4	protein phosphatase 1, regulatory subunit 15B	2154	1	0	0	1	0	mmu-miR-592-3p				0	-0.03	N/A
BMP10	ENST00000295379.1	bone morphogenetic protein 10	5	1	0	1	0	2	mmu-miR-592-3p				0	-0.05	N/A
LRRTM3	ENST00000361320.4	leucine rich repeat transmembrane neuronal 3	5	1	0	0	1	1	mmu-miR-592-3p				0	-0.03	N/A
TRAF1	ENST00000373887.3	TNF receptor-associated factor 1	5	1	0	0	1	0	mmu-miR-592-3p				0	-0.07	N/A
CUL4A	ENST00000326335.4	cullin 4A	4084	1	0	0	1	0	mmu-miR-592-3p				0	-0.05	N/A
ERP44	ENST00000262455.6	endoplasmic reticulum protein 44	1530	1	0	0	1	1	mmu-miR-592-3p				0	-0.01	N/A
EPN1	ENST00000270460.6	epsin 1	5464	1	0	0	1	0	mmu-miR-592-3p				0	-0.18	N/A
CDR1	ENST00000370532.2	cerebellar degeneration-related protein 1, 34kDa	5	1	0	0	1	1	mmu-miR-592-3p				0	-0.03	N/A
CHRFAM7A	ENST00000397827.3	CHRNA7 (cholinergic receptor, nicotinic, alpha 7, exons 5-10) and FAM7A (family with sequence similarity 7A, exons A-E) fusion	5	1	0	0	1	1	mmu-miR-592-3p				0	-0.07	N/A
F5	ENST00000367797.3	coagulation factor V (proaccelerin, labile factor)	5	1	0	0	1	0	mmu-miR-592-3p				0	-0.06	N/A
ID1	ENST00000376105.3	inhibitor of DNA binding 1, dominant negative helix-loop-helix protein	7992	1	0	0	1	0	mmu-miR-592-3p				0	-0.15	N/A
KLHDC8A	ENST00000367155.3	kelch domain containing 8A	8	1	0	0	1	0	mmu-miR-592-3p				0	-0.05	N/A
IL5RA	ENST00000438560.1	interleukin 5 receptor, alpha	5	1	0	0	1	0	mmu-miR-592-3p				0	-0.06	N/A
PSMG1	ENST00000331573.3	proteasome (prosome, macropain) assembly chaperone 1	31	1	1	0	0	0	mmu-miR-592-3p				0	-0.31	N/A
VPS53	ENST00000437048.2	vacuolar protein sorting 53 homolog (S. cerevisiae)	1332	1	0	1	0	0	mmu-miR-592-3p				0	-0.02	N/A
ZNF8	ENST00000608843.1	zinc finger protein 8	24	1	0	0	1	0	mmu-miR-592-3p				0	-0.14	N/A
KCNK10	ENST00000340700.5	potassium channel, subfamily K, member 10	5	1	0	0	1	0	mmu-miR-592-3p				0	-0.03	N/A
PTPRC	ENST00000367376.2	protein tyrosine phosphatase, receptor type, C	5	1	0	0	1	0	mmu-miR-592-3p				0	-0.08	N/A
SHOC2	ENST00000369452.4	soc-2 suppressor of clear homolog (C. elegans)	437	1	0	0	1	0	mmu-miR-592-3p				0	-0.03	N/A
CEP128	ENST00000281129.3	centrosomal protein 128kDa	280	1	0	0	1	0	mmu-miR-592-3p				0	-0.01	N/A
TMEM59	ENST00000371348.1	transmembrane protein 59	5104	2	0	1	1	1	mmu-miR-592-3p				0	-0.27	N/A
WDR13	ENST00000218056.5	WD repeat domain 13	1128	1	0	0	1	2	mmu-miR-592-3p				0	-0.13	N/A
C11orf54	ENST00000528288.1	chromosome 11 open reading frame 54	47	1	0	0	1	0	mmu-miR-592-3p				0	-0.13	N/A
THBS2	ENST00000366787.3	thrombospondin 2	372	1	0	0	1	0	mmu-miR-592-3p				0	-0.08	N/A
RFT1	ENST00000296292.3	RFT1 homolog (S. cerevisiae)	392	1*	0	0	0	0	mmu-miR-592-3p				0	0	N/A
PDHB	ENST00000474765.1	pyruvate dehydrogenase (lipoamide) beta	1549	1	0	0	1	0	mmu-miR-592-3p				0	-0.01	N/A
PCDHB15	ENST00000231173.3	protocadherin beta 15	33	1	0	0	1	0	mmu-miR-592-3p				0	-0.1	N/A
HNF4A	ENST00000316099.4	hepatocyte nuclear factor 4, alpha	915	1	0	0	1	0	mmu-miR-592-3p				0	-0.06	N/A
ZBTB34	ENST00000319119.4	zinc finger and BTB domain containing 34	726	1*	0	0	0	0	mmu-miR-592-3p				0	0	N/A
SDC2	ENST00000302190.4	syndecan 2	774	1	0	0	1	0	mmu-miR-592-3p				0	-0.07	N/A
HCFC2	ENST00000229330.4	host cell factor C2	46	1	0	0	1	1	mmu-miR-592-3p				0	-0.05	N/A
IK	ENST00000417647.2	IK cytokine, down-regulator of HLA II	2029	1*	0	0	0	0	mmu-miR-592-3p				0	0	N/A
C9orf3	ENST00000297979.5	chromosome 9 open reading frame 3	1591	1	0	0	1	0	mmu-miR-592-3p				0	-0.03	N/A
PIK3CG	ENST00000359195.3	phosphatidylinositol-4,5-bisphosphate 3-kinase, catalytic subunit gamma	5	1	0	1	0	0	mmu-miR-592-3p				0	-0.02	N/A
ARL5C	ENST00000269586.7	ADP-ribosylation factor-like 5C	2	1*	0	0	0	0	mmu-miR-592-3p				0	0	N/A
GPR35	ENST00000319838.5	G protein-coupled receptor 35	71	1	0	0	1	1	mmu-miR-592-3p				0	-0.34	N/A
NOP10	ENST00000557912.1	NOP10 ribonucleoprotein	14	1*	0	0	0	0	mmu-miR-592-3p				0	0	N/A
GADD45G	ENST00000252506.6	growth arrest and DNA-damage-inducible, gamma	155	2	0	1	1	0	mmu-miR-592-3p				0	-0.2	N/A
ICA1L	ENST00000392237.2	islet cell autoantigen 1,69kDa-like	82	1	0	0	1	0	mmu-miR-592-3p				0	-0.12	N/A
CENPC	ENST00000273853.6	centromere protein C	45	1	0	0	1	0	mmu-miR-592-3p				0	-0.22	N/A
YIF1B	ENST00000337679.8	Yip1 interacting factor homolog B (S. cerevisiae)	3087	1	0	0	1	0	mmu-miR-592-3p				0	-0.06	N/A
ENPP2	ENST00000259486.6	ectonucleotide pyrophosphatase/phosphodiesterase 2	51	1*	0	0	0	0	mmu-miR-592-3p				0	0	N/A
FOSL2	ENST00000379619.1	FOS-like antigen 2	2255	2	0	1	1	1	mmu-miR-592-3p				0	-0.03	N/A
KIAA1715	ENST00000272748.4	KIAA1715	858	1	1	0	0	1	mmu-miR-592-3p				0	-0.09	N/A
GPR183	ENST00000376414.4	G protein-coupled receptor 183	112	1	0	0	1	0	mmu-miR-592-3p				0	-0.01	N/A
SH3TC2	ENST00000502274.1	SH3 domain and tetratricopeptide repeats 2	31	3	0	1	2	0	mmu-miR-592-3p				0	-0.12	N/A
SOBP	ENST00000317357.5	sine oculis binding protein homolog (Drosophila)	22	1	0	0	1	0	mmu-miR-592-3p				0	-0.02	N/A
ATP5J2-PTCD1	ENST00000413834.1	ATP5J2-PTCD1 readthrough	22	1	0	0	1	0	mmu-miR-592-3p				0	-0.1	N/A
TTLL12	ENST00000216129.6	tubulin tyrosine ligase-like family, member 12	137	1*	0	0	0	0	mmu-miR-592-3p				0	0	N/A
CD58	ENST00000369487.3	CD58 molecule	121	1	0	0	1	0	mmu-miR-592-3p				0	-0.22	N/A
AFF3	ENST00000409236.2	AF4/FMR2 family, member 3	296	1*	0	0	0	2	mmu-miR-592-3p				0	0	N/A
LARP4B	ENST00000316157.3	La ribonucleoprotein domain family, member 4B	705	1	0	0	1	0	mmu-miR-592-3p				0	-0.07	N/A
TRIM44	ENST00000299413.5	tripartite motif containing 44	4203	1	0	0	1	3	mmu-miR-592-3p				0	-0.07	N/A
SHC3	ENST00000375835.4	SHC (Src homology 2 domain containing) transforming protein 3	18	1	0	0	1	3	mmu-miR-592-3p				0	-0.01	N/A
RBMS2	ENST00000262031.5	RNA binding motif, single stranded interacting protein 2	451	1	0	0	1	2	mmu-miR-592-3p				0	-0.01	N/A
RNF149	ENST00000295317.3	ring finger protein 149	318	2	0	0	2	0	mmu-miR-592-3p				0	-0.22	N/A
LMCD1	ENST00000157600.3	LIM and cysteine-rich domains 1	1023	1	0	0	1	0	mmu-miR-592-3p				0	-0.07	N/A
NRG3	ENST00000372142.2	neuregulin 3	27	1	0	0	1	0	mmu-miR-592-3p				0	-0.12	N/A
ZFAND4	ENST00000344646.5	zinc finger, AN1-type domain 4	74	1	0	0	1	0	mmu-miR-592-3p				0	-0.05	N/A
SERPINC1	ENST00000367698.3	serpin peptidase inhibitor, clade C (antithrombin), member 1	792	1	0	0	1	0	mmu-miR-592-3p				0	-0.2	N/A
FAM229B	ENST00000368656.2	family with sequence similarity 229, member B	237	1	0	0	1	0	mmu-miR-592-3p				0	-0.21	N/A
CSNK1E	ENST00000405675.3	casein kinase 1, epsilon	3032	1*	0	0	0	0	mmu-miR-592-3p				0	0	N/A
WT1	ENST00000379079.2	Wilms tumor 1	29	1	0	0	1	0	mmu-miR-592-3p				0	-0.02	N/A
APOB	ENST00000233242.1	apolipoprotein B	31	1	0	0	1	0	mmu-miR-592-3p				0	-0.12	N/A
NR2F6	ENST00000291442.3	nuclear receptor subfamily 2, group F, member 6	814	1	0	0	1	0	mmu-miR-592-3p				0	-0.17	N/A
PIK3CB	ENST00000477593.1	phosphatidylinositol-4,5-bisphosphate 3-kinase, catalytic subunit beta	437	1	0	0	1	0	mmu-miR-592-3p				0	-0.04	N/A
LRRC49	ENST00000260382.5	leucine rich repeat containing 49	94	1	0	0	1	0	mmu-miR-592-3p				0	-0.14	N/A
ZNF652	ENST00000362063.2	zinc finger protein 652	33	1	1	0	0	2	mmu-miR-592-3p				0	-0.03	N/A
MON2	ENST00000546600.1	MON2 homolog (S. cerevisiae)	784	1	0	0	1	1	mmu-miR-592-3p				0	-0.01	N/A
KAT7	ENST00000259021.4	K(lysine) acetyltransferase 7	48	1	0	0	1	0	mmu-miR-592-3p				0	-0.1	N/A
SEC23IP	ENST00000369075.3	SEC23 interacting protein	765	1	0	0	1	0	mmu-miR-592-3p				0	-0.09	N/A
DENND2D	ENST00000357640.4	DENN/MADD domain containing 2D	48	1	0	0	1	0	mmu-miR-592-3p				0	-0.15	N/A
HSD11B1	ENST00000367028.2	hydroxysteroid (11-beta) dehydrogenase 1	61	1	0	0	1	0	mmu-miR-592-3p				0	-0.11	N/A
CHRNA3	ENST00000326828.5	cholinergic receptor, nicotinic, alpha 3 (neuronal)	20	1*	0	0	0	0	mmu-miR-592-3p				0	0	N/A
